# Supplementary material for: Optimization and application of genome prediction model in rapeseed: flowering time, yield components, and oil content as examples
Source: Hortic Res. 2025 Apr 30;12(8):uhaf115. doi: 10.1093/hr/uhaf115 (PMC12258037; doi:10.1093/hr/uhaf115)
Supplement: Web_Material_uhaf115 [file web_material_uhaf115.zip]

Archive with 2 entries (2 files):
- 02 Supplementary Figure 1-3.docx
- 03 Supplementary Table 1-5.xlsx
