# Supplementary material for: Optimization and application of genome prediction model in rapeseed: flowering time, yield components, and oil content as examples
Source: Hortic Res. 2025 Apr 30;12(8):uhaf115. doi: 10.1093/hr/uhaf115 (PMC12258037; doi:10.1093/hr/uhaf115)
Supplement: Web_Material_uhaf115 [file web_material_uhaf115.zip › 03 Supplementary Table 1-5.xlsx]

## Sheet: S1
Supplementary table 1. Information of all rapeseed accessions used in the study.
ID	Name	Type	Orignin
1	28	Semi-winter	China
2	R6	Semi-winter	China
3	1019B	Semi-winter	China
4	R9	Semi-winter	China
5	1055B	Semi-winter	China
6	Chuan2121	Semi-winter	China
7	6098B	Semi-winter	China
8	HPR1	Semi-winter	China
9	Zayou66	Semi-winter	China
10	K219	Semi-winter	China
11	8089	Semi-winter	China
13	8908B	Semi-winter	China
14	Zhongshuang2	Semi-winter	China
15	Shan2B	Winter	China
17	R1	Semi-winter	China
18	R11	Semi-winter	China
19	R2	Semi-winter	China
20	Zhongshuang11	Semi-winter	China
21	Nilla	Winter	Germany
22	OG3186	Semi-winter	China
23	Cibrabra	Winter	Germany
24	OG3237	Semi-winter	China
25	Apomix	Winter	Germany
27	OG2097	Semi-winter	China
28	OG3156	Semi-winter	China
29	OG2086	Semi-winter	China
30	OG3174	Semi-winter	China
31	OG2118	Semi-winter	China
32	OG3183	Semi-winter	China
33	OG3229	Semi-winter	China
35	OG3187	Semi-winter	China
37	OG3190	Semi-winter	China
39	OG3191	Semi-winter	China
41	Zheyou50	Semi-winter	China
42	HM42	Semi-winter	China
43	Huashuang5	Semi-winter	China
44	Huyou17	Semi-winter	China
45	L233	Semi-winter	China
46	Rivette	Semi-winter	Australia
47	RR001	Semi-winter	Australia
48	0331-1	Semi-winter	China
49	Zheyou21	Semi-winter	China
50	Zhongshuang4	Semi-winter	China
51	Zheshuang6	Semi-winter	China
52	Zhongshuang10	Semi-winter	China
53	Zheyou28	Semi-winter	China
54	Zheshuang72	Semi-winter	China
55	Westar	Spring	Canada
56	Zheshuang8	Semi-winter	China
59	BLN3350	Spring	Australia
64	FC03	Spring	Australia
67	YangJ6711	Semi-winter	China
68	Zhen2736	Semi-winter	China
69	HX0352	Semi-winter	China
71	Zhen2609	Semi-winter	China
72	Zhen3736	Semi-winter	China
73	Ningyou16	Semi-winter	China
74	Zhongyou821	Semi-winter	China
76	Fan168	Semi-winter	China
78	Fan189	Semi-winter	China
79	Yangyou4	Semi-winter	China
80	J110	Semi-winter	China
81	Yangyou6	Semi-winter	China
82	J474	Semi-winter	China
83	Huyou15	Semi-winter	China
84	Zhongshuang7	Semi-winter	China
85	Huyou16	Semi-winter	China
86	Zhongshuang9	Semi-winter	China
87	Huyou19	Semi-winter	China
88	Zheyou18	Semi-winter	China
89	P10	Spring	China
90	901	Semi-winter	China
91	P96	Spring	China
92	Huashuang3	Semi-winter	China
93	P130	Spring	China
94	Huashuang4	Semi-winter	China
95	F403	Semi-winter	China
97	RR013	Semi-winter	Australia
98	F421	Semi-winter	China
99	Trigold	Semi-winter	Australia
100	F426	Semi-winter	China
101	RR005	Semi-winter	Australia
102	F428	Semi-winter	China
103	AV-SAPPHIRE	Semi-winter	Australia
104	F437	Semi-winter	China
105	AG-outback	Semi-winter	Australia
106	F459	Semi-winter	China
107	Purler	Semi-winter	Australia
108	L239	Semi-winter	China
109	RR002	Semi-winter	Australia
110	L238	Semi-winter	China
111	GSL2	Semi-winter	India
112	L230	Semi-winter	China
113	Monty	Semi-winter	Australia
114	L229	Semi-winter	China
115	TQ055-02W2	Semi-winter	Australia
116	L228	Semi-winter	China
117	Skipton	Semi-winter	Australia
118	BST7-02M2	Semi-winter	Australia
119	0594-1	Semi-winter	China
120	0789-3	Semi-winter	China
121	9490-1	Semi-winter	China
122	0802-1	Semi-winter	China
123	9502-10	Semi-winter	China
124	0832-1	Semi-winter	China
125	9558-1	Semi-winter	China
126	2731-3	Semi-winter	China
127	9559-30	Semi-winter	China
128	8596-3	Semi-winter	China
129	9905-4	Semi-winter	China
130	8599-3	Semi-winter	China
131	9906-1	Semi-winter	China
132	9016-1	Semi-winter	China
133	Wanyou12	Semi-winter	China
134	9022-5	Semi-winter	China
135	Wanyou20	Semi-winter	China
136	9226-3	Semi-winter	China
137	Zheshuang3	Semi-winter	China
138	9230-5	Semi-winter	China
139	Zheshuang758	Semi-winter	China
140	9386-1	Semi-winter	China
141	NY 7	Semi-winter	China
142	9388-2	Semi-winter	China
143	Matador	Semi-winter	Germany
SRR7600650	Binera	Winter	Germany
SRR7600652	Liraglu	Winter	Germany
SRR7600665	CR 3168	Winter	Germany
SRR7600666	Wrg 19 - R	Winter	Germany
SRR7600673	Bnw 1.103/88	Winter	Germany
SRR7600676	Bnw 40	Winter	Germany
SRR7600684	Bk 11	Winter	Germany
SRR7600687	Libravo, Wrg 43	Winter	Germany
SRR7600695	Op 01	Winter	Czech
SRR7600698	Sl 29	Winter	Czech
SRR7600704	Metol	Winter	Germany
SRR7600712	Tantal	Spring	France
SRR7600716	Ramses	Winter	France
SRR7600717	Kentan, R 68 A	Winter	France
SRR7600720	Gülzower Stamm 262/65	Winter	Germany
SRR7600722	Arabella	Winter	Germany
SRR7600729	Tamara	Winter	Germany
SRR7600731	Bk 28/78	Winter	Germany
SRR7600738	Liporta, Wrg 35	Winter	Germany
SRR7600748	Orle	Winter	Germany
SRR7600752	Malfura	Winter	Germany
SRR7600756	Altex, Stamm 73 G 438	Spring	Canada
SRR7600758	Bridger	Winter	Canada
SRR7600759	Westar	Spring	Canada
SRR7600767	Liglory	Winter	Germany
SRR7600768	Npz 51	Winter	Germany
SRR7600770	Orion (GER)	Winter	Germany
SRR7600771	Nubi 2276	Winter	Germany
SRR7600774	CR 2532	Spring	Cuba
SRR7600780	Line	Spring	Denmark
SRR7600790	Semu 59/82	Winter	Germany
SRR7600795	Petranova, Lihonova	Spring	Germany
SRR7600797	Libritta	Winter	Germany
SRR7600800	Askari	Winter	Germany
SRR7600801	Astor	Winter	Germany
SRR7600808	Bnw 1.59/82	Winter	Germany
SRR7600809	Bnw 1.61/83	Winter	Germany
SRR7600813	Masora	Spring	Germany
SRR7600818	Atlas	Winter	Germany
SRR7600820	Leopard	Spring	Germany
SRR7600825	Esb - Fgr - 1	Winter	Germany
SRR7600828	Rasant	Winter	Germany
SRR7600832	Wesbrook	Spring	Australia
SRR7600835	Nurator	Winter	Germany
SRR7600838	Marnoo	Spring	Australia
SRR7600840	Annick	Winter	Belgium
SRR7600844	CRP 40.02	Spring	Germany
SRR7600848	Janus	Winter	France
SRR7600850	Jade	Winter	France
SRR7600853	Toro	Spring	France
SRR7600861	Bnw 10	Winter	Germany
SRR7600862	Korina	Winter	Germany
SRR7600863	Diamant	Winter	Germany
SRR7600866	Bnw 1.63/83	Winter	Germany
SRR7600868	Bnw 1.101/88	Winter	Germany
SRR7600869	Bnw 1.62/83	Winter	Germany
SRR7600871	Me 6	Winter	Germany
SRR7600875	Giessener Höhenraps	Winter	Germany
SRR7600877	Kurander	Winter	Germany
SRR7600880	Eragi	Winter	Germany
SRR7600881	Bnw 36	Winter	Germany
SRR7600893	St. 118/69	Winter	Germany
SRR7600902	Belinda	Winter	Germany
SRR7600904	St. Si 7450/76, Norli	Winter	Germany
SRR7600909	Op 3/2	Winter	Czech
SRR7600914	Prerovska	Winter	Czech
SRR7600918	Danska	Winter	Czech
SRR7600919	Golden	Spring	Canada
SRR7600924	Tribute	Spring	Canada
SRR7600932	Luna	Winter	Germany
SRR7600933	Lisonne	Spring	Germany
SRR7600934	Nubi	Winter	Germany
SRR7600936	Rosko	Winter	Germany
SRR7600941	BRA 1677	Winter	Denmark
SRR7600954	Orpal, Crop	Spring	Franch
SRR7600958	Bk 27/78	Winter	Germany
SRR7600965	SR 403	Winter	Germany
SRR7600969	CR 3034	Spring	Germany
SRR7600980	Ledos	Winter	Germany
SRR7600981	CR 3255	Spring	Germany
SRR7600983	Sabine	Winter	Germany
SRR7600987	Nemertschanskij 1	Winter	Russia
SRR7600988	CR 1883	Spring	Russia
SRR7600989	Kiewskij 216	Winter	Russia
SRR7600991	Mitnickij 2	Winter	Russia
SRR7600992	Kiewskij 18	Winter	Russia
SRR7600998	Tonus	Winter	France
SRR7600999	R 77	Winter	France
SRR7601000	Brauner	Winter	Germany
SRR7601005	R 78	Winter	France
SRR7601007	Brutor	Spring	France
SRR7601020	Liberty	Winter	Germany
SRR7601023	Perle, Ha 3804	Winter	Germany
SRR7601036	Licondor	Winter	Germany
SRR7601037	Lirakus, Wrg 34	Winter	Germany
SRR7601040	Liraspa	Spring	Germany
SRR7601041	Billinda	Winter	Germany
SRR7601046	Olymp	Winter	Germany
SRR7601048	Po 3	Winter	Germany
SRR7601052	Sl 25	Winter	Czech
SRR7601055	Sl 17	Winter	Czech
SRR7601056	Slapska, Slapy	Winter	Czech
SRR7601057	Trebicska	Winter	Czech
SRR7601058	Sl 512	Winter	Czech
SRR7601059	Sl 524	Winter	Czech
SRR7601064	CR 894	Winter	Russia
SRR7601067	Nosovskij 9	Spring	Russia
SRR7601086	Erra	Winter	Germany
SRR7601089	CR 3258	Winter	Germany
SRR7601100	Sonnengold	Winter	Germany
SRR7601103	Furax	Winter	Germany
SRR7601104	Echo	Winter	Germany
SRR7601105	Prince	Winter	Germany
SRR7601108	Niklot	Winter	Germany
SRR7601112	Nevin	Winter	Germany
SRR7601119	Uranus	Spring	Germany
SRR7601120	Planet	Winter	Germany
SRR7601121	Maliras	Spring	Germany
SRR7601123	Valecovska	Spring	Czech
SRR7601128	Sl G 2	Winter	Czech
SRR7601134	Op 08, Sonata	Winter	Czech
SRR7601137	Sl 509	Winter	Czech
SRR7601138	Sl 502	Winter	Czech
SRR7601154	Esb - Kgr - 1	Winter	Germany
SRR7630975	ZAAS-M61	Semi-Winter	China
SRR7630980	Marana	Winter	Netherlands
SRR7630981	Ramon	Winter	Netherlands
SRR7630983	Velox	Winter	Netherlands
SRR7630994	Boh 1187	Winter	Poland
SRR7630996	Janpol	Winter	Poland
SRR7631000	CR 3129	Winter	Poland
SRR7631005	Nusi	Winter	Poland
SRR7631009	Pob 182	Winter	Poland
SRR7631019	Zheshuang-72-1	Semi-Winter	China
SRR7631021	ZY036	Semi-Winter	China
SRR7631022	Jisen1311	Spring	Germany
SRR7631027	Laki	Spring	Pakistan
SRR7631028	Nowshera-C9	Spring	Pakistan
SRR7631029	Narowal-D1	Semi-Winter	Pakistan
SRR7631034	Mianwali	Semi-Winter	Pakistan
SRR7631036	Gulliver	Spring	Sweden
SRR7631039	Rawalpindi-D4	Spring	Pakistan
SRR7631046	Hokkai 3-go	Winter	Japan
SRR7631058	Bnw 24	Winter	Germany
SRR7631061	SR 405	Winter	Germany
SRR7631064	Fora	Winter	Sweden
SRR7631072	Mah 181	Winter	Poland
SRR7631077	ZAAS-M7	Semi-Winter	China
SRR7631078	ZAAS-M6	Semi-Winter	China
SRR7631082	Janek	Winter	Poland
SRR7631083	188/73	Winter	Poland
SRR7631084	Beryl, Jg 75	Winter	Poland
SRR7631085	Boh 384	Winter	Poland
SRR7631088	Erake	Spring	Poland
SRR7631090	Status, Sv 74-19	Winter	Sweden
SRR7631091	Orion (Sweden)	Winter	Sweden
SRR7631093	Rustan	Winter	Sweden
SRR7631097	Sipal	Winter	Sweden
SRR7631101	HuR4190	Semi-Winter	China
SRR7631102	78251	Semi-Winter	China
SRR7631103	Luojing-1	Semi-Winter	China
SRR7631104	Hu791	Semi-Winter	China
SRR7631106	Essex Broad Leaved	Winter	UK
SRR7631107	Hu135	Semi-Winter	China
SRR7631108	Chuan-205	Spring	China
SRR7631111	Bishop (UK)	Winter	UK
SRR7631112	Fuyou-2-1	Spring	China
SRR7631114	Leader	Winter	UK
SRR7631118	ZAAS-M27	Semi-Winter	China
SRR7631119	ZAAS-M39	Semi-Winter	China
SRR7631131	Risalpur	Spring	Pakistan
SRR7631133	8424016	Semi-Winter	China
SRR7631136	CR 771	Winter	Lithuania
SRR7631140	Niujiaoyoucai	Semi-Winter	China
SRR7631141	Huyou15	Semi-Winter	China
SRR7631145	Q45	Semi-Winter	China
SRR7631146	Rr1-3	Semi-Winter	China
SRR7631149	Qingza-3	Spring	China
SRR7631153	Sv 742819	Winter	Sweden
SRR7631154	Baraska	Winter	Netherlands
SRR7631156	Dwarf Essex	Winter	UK
SRR7631158	Rape Kale	Winter	UK
SRR7631159	Muitnizkij	Winter	Sweden
SRR7631162	Gazelle	Winter	UK
SRR7631167	Fido	Spring	UK
SRR7631168	Hungry Gap	Winter	UK
SRR7631172	Conny	Spring	Sweden
SRR7631173	Ww 920	Winter	Sweden
SRR7631174	Ww 917	Winter	Sweden
SRR7631178	Ww 950	Winter	Sweden
SRR7631183	Winfred	Winter	Netherlands
SRR7631184	Mara	Winter	Netherlands
SRR7631187	Aphid Resistant Rape	Winter	New Zealand
SRR7631188	Giant Rape	Winter	New Zealand
SRR7631191	Azuma (light Yellow)	Semi-Winter	Japan
SRR7631194	Fuyou-2-2	Semi-Winter	China
SRR7631207	Rajanpur	Spring	Pakistan
SRR7631214	Niklas (svaloef)	Spring	Sweden
SRR7631215	Brink	Winter	Sweden
SRR7631221	Sobotka Utantermés	Winter	Hungary
SRR7631222	Sinapri	Winter	Italy
SRR7631223	Leonessa	Spring	Italy
SRR7631224	CR2736	Spring	Italy
SRR7631228	Luojing-2	Semi-Winter	China
SRR7631233	Xiang5708-A2	Semi-Winter	China
SRR7631237	Mah 1, Jantar	Winter	Poland
SRR7631239	Mah 232	Winter	Poland
SRR7631240	Boh 887	Winter	Poland
SRR7631242	Gorczanski	Winter	Poland
SRR7631248	Meijian-1	Spring	China
SRR7631249	Fuyou-4	Semi-Winter	China
SRR7631251	Xiangyang85-16	Semi-Winter	China
SRR7631257	ZAAS-M5	Semi-Winter	China
SRR7631259	WW 572	Winter	Sweden
SRR7631266	Ww 873	Winter	Sweden
SRR7631267	ZAAS-MS-96	Semi-Winter	China
SRR7631268	ZAAS-M34	Semi-Winter	China
SRR7631269	E077	Semi-Winter	China
SRR7631270	Xiang2w019	Semi-Winter	China
SRR7631274	DWKL	Winter	China
SRR7631275	Huyouqing	Semi-Winter	China
SRR7631276	Zheshuang-758-2	Semi-Winter	China
SRR7631278	Zheshuang-72-2	Semi-Winter	China
SRR7631280	Yu106	Semi-Winter	China
SRR7631283	Gogatsuna	Semi-Winter	Japan
SRR7631285	Murusaki Natane	Winter	Japan
SRR7631286	CR 3172	Winter	Japan
SRR7631287	Ningyou-7 (CHN)	Semi-Winter	China
SRR7631288	Ganyouza-3	Winter	China
SRR7631291	U1-5	Semi-Winter	China
SRR7631298	Zheshuang-8	Semi-Winter	China
SRR7631302	CH33-6	Semi-Winter	China
SRR7631303	Granit	Spring	Sweden
SRR7631306	CR 3248	Spring	Pakistan
SRR7631312	Siberian	Winter	Russia
SRR7631313	CR 851	Winter	Russia
SRR7631320	Vinnickij Mestnyj	Winter	Sweden
SRR7631322	Opt 341/87	Winter	Poland
SRR7631323	Bronowski	Spring	Poland
SRR7631330	Pn 3/89	Winter	Poland
SRR7631336	Marda	Spring	Pakistan
SRR7631343	Fertödi Törzskönyvezett	Winter	Hungary
SRR7631347	Bnw 59 /82	Winter	Germany
SRR7631352	Ir 5	Winter	Hungary
SRR7631355	N3-1	Semi-Winter	China
SRR7631358	ZAAS-MS-31	Semi-Winter	China
SRR7631363	ZAAS-MS-26	Semi-Winter	China
SRR7631368	Viva	Winter	Netherlands
SRR7631374	Bishop (NED)	Winter	Netherlands
SRR7631377	Anton	Winter	Netherlands
SRR7631378	Suigenshu	Semi-Winter	Korea
SRR7631379	Ww 1286	Spring	Sweden
SRR7631380	Ww 1273	Spring	Sweden
SRR7631381	Ww 1105	Winter	Sweden
SRR7631382	Ww 1101	Winter	Sweden
SRR7631390	Slonski	Winter	Poland
SRR7631391	Bravo Nova	Winter	Poland
SRR7631395	ZAAS-MS-88	Semi-Winter	China
SRR7631396	ZAAS-MS-84-620	Semi-Winter	China
SRR7631400	ZAAS-MS-51	Semi-Winter	China
SRR7631404	CR 2237	Spring	China
SRR7631405	Tank	Semi-Winter	Pakistan
SRR7631408	Rawalpindi-B12	Spring	Pakistan
SRR7631409	Okara-B9	Spring	Pakistan
SRR7631410	Dara	Spring	Pakistan
SRR7631411	Takht Nusrati	Semi-Winter	Pakistan
SRR7631413	Haripur	Spring	Pakistan
SRR7631414	Nowshera-C4	Spring	Pakistan
SRR7631416	Marasaki	Semi-Winter	Japan
SRR7631420	New Hakuran	Winter	Japan
SRR7631423	Michinoku Natane	Winter	Japan
SRR7631425	CR 3197	Winter	Morocco
SRR7631427	BRA 1680	Winter	Sweden
SRR7631432	Start	Winter	Poland
SRR7631435	Boh 1	Winter	Poland
SRR7631437	Mah 2	Winter	Poland
SRR7631451	Daichousen (murayama)	Semi-Winter	Korea
SRR7631461	SR 414	Winter	Germany
SRR7631465	Ceska	Spring	Cuba
SRR7631466	Daichousen (fuku)	Semi-Winter	Korea

## Sheet: S2
Supplementary table 2. Population Structure of the accessions.
ID	Q1	Q2	Q3	Type
1	1e-05	0.141163	0.858827	semi-winter
2	0.071614	0.350747	0.577639	semi-winter
3	0.021594	1e-05	0.978396	semi-winter
4	0.128938	0.118707	0.752355	semi-winter
5	0.026952	0.10683	0.866218	semi-winter
6	0.07974	0.056058	0.864202	semi-winter
7	1e-05	0.142415	0.857575	semi-winter
8	0.189714	0.577241	0.233044	semi-winter
9	0.382776	0.107979	0.509244	semi-winter
10	0.16361	0.140905	0.695485	semi-winter
11	1e-05	1e-05	0.99998	semi-winter
13	0.039018	0.062042	0.89894	semi-winter
14	1e-05	0.352049	0.647941	semi-winter
15	0.167304	0.409386	0.42331	winter
17	0.066802	0.334125	0.599073	semi-winter
18	0.012534	0.218603	0.768862	semi-winter
19	0.155038	0.332487	0.512474	semi-winter
20	1e-05	0.132924	0.867066	semi-winter
21	0.155294	0.844696	1e-05	winter
22	1e-05	0.116735	0.883255	semi-winter
23	1e-05	0.618423	0.381567	winter
24	1e-05	0.227202	0.772788	semi-winter
25	0.068049	0.072703	0.859248	winter
27	1e-05	0.246667	0.753323	semi-winter
28	1e-05	0.230577	0.769413	semi-winter
29	0.076427	0.255248	0.668325	semi-winter
30	1e-05	0.058178	0.941812	semi-winter
31	0.028123	1e-05	0.971867	semi-winter
32	1e-05	0.09385	0.90614	semi-winter
33	0.070895	0.000605	0.9285	semi-winter
35	1e-05	0.148834	0.851156	semi-winter
37	1e-05	0.242398	0.757592	semi-winter
39	1e-05	0.130795	0.869195	semi-winter
41	0.121452	0.004848	0.873701	semi-winter
42	0.057611	0.050339	0.89205	semi-winter
43	0.103822	1e-05	0.896168	semi-winter
44	0.071913	0.172398	0.75569	semi-winter
45	0.038684	0.325822	0.635495	semi-winter
46	0.003213	0.153088	0.843699	semi-winter
47	0.071018	0.483541	0.445441	semi-winter
48	0.010294	0.14937	0.840336	semi-winter
49	1e-05	0.275745	0.724245	semi-winter
50	1e-05	0.038073	0.961917	semi-winter
51	0.02608	0.12006	0.85386	semi-winter
52	0.116416	0.055321	0.828263	semi-winter
53	1e-05	0.212174	0.787816	semi-winter
54	1e-05	0.265224	0.734766	semi-winter
55	0.028831	1e-05	0.971159	spring
56	1e-05	0.034329	0.965661	semi-winter
59	0.115111	0.179379	0.70551	spring
64	0.019329	0.022902	0.957768	spring
67	0.262992	0.039056	0.697952	semi-winter
68	0.007172	0.231234	0.761594	semi-winter
69	0.156032	0.102228	0.74174	semi-winter
71	0.301986	0.092612	0.605403	semi-winter
72	0.400377	1e-05	0.599613	semi-winter
73	0.124076	0.101855	0.774068	semi-winter
74	1e-05	0.276672	0.723318	semi-winter
76	1e-05	1e-05	0.99998	semi-winter
78	0.006071	1e-05	0.993919	semi-winter
79	0.299137	0.222398	0.478465	semi-winter
80	0.086234	0.017906	0.89586	semi-winter
81	0.283278	0.015278	0.701444	semi-winter
82	0.029861	0.325414	0.644725	semi-winter
83	0.148652	0.20003	0.651319	semi-winter
84	0.136212	0.025369	0.838419	semi-winter
85	0.011922	0.396916	0.591162	semi-winter
86	1e-05	0.033048	0.966942	semi-winter
87	0.122417	0.063605	0.813978	semi-winter
88	0.026422	0.273557	0.700021	semi-winter
89	1e-05	0.176982	0.823008	spring
90	1e-05	0.108289	0.891701	semi-winter
91	0.010552	0.210161	0.779286	spring
92	0.03545	0.10326	0.86129	semi-winter
93	1e-05	0.165865	0.834125	spring
94	0.040404	0.052658	0.906938	semi-winter
95	0.02229	0.547997	0.429713	semi-winter
97	1e-05	0.658578	0.341412	semi-winter
98	1e-05	0.024834	0.975156	semi-winter
99	1e-05	0.091221	0.908769	semi-winter
100	1e-05	0.142931	0.857059	semi-winter
101	0.107198	0.083936	0.808866	semi-winter
102	1e-05	1e-05	0.99998	semi-winter
103	0.08452	0.485376	0.430104	semi-winter
104	1e-05	1e-05	0.99998	semi-winter
105	1e-05	0.327651	0.672339	semi-winter
106	0.063639	0.021055	0.915307	semi-winter
107	0.157902	0.590229	0.251869	semi-winter
108	0.314471	0.110749	0.57478	semi-winter
109	0.043694	0.508534	0.447773	semi-winter
110	0.070503	0.117847	0.81165	semi-winter
111	0.330558	0.278332	0.39111	semi-winter
112	0.035971	0.126679	0.83735	semi-winter
113	0.050383	0.593049	0.356568	semi-winter
114	0.101299	0.288693	0.610008	semi-winter
115	0.102691	0.206772	0.690537	semi-winter
116	0.062478	0.265804	0.671718	semi-winter
117	0.514587	0.139761	0.345652	semi-winter
118	1e-05	0.602947	0.397043	semi-winter
119	0.018442	0.077598	0.90396	semi-winter
120	0.011152	0.319524	0.669324	semi-winter
121	0.272358	0.039955	0.687687	semi-winter
122	1e-05	0.371025	0.628965	semi-winter
123	1e-05	0.321366	0.678624	semi-winter
124	1e-05	0.37788	0.62211	semi-winter
125	0.004508	0.444211	0.551281	semi-winter
126	0.05323	0.298408	0.648362	semi-winter
127	0.116027	0.444765	0.439208	semi-winter
128	0.019847	0.178728	0.801425	semi-winter
129	0.045278	0.327762	0.626959	semi-winter
130	0.02572	0.179102	0.795178	semi-winter
131	0.019149	0.310916	0.669935	semi-winter
132	1e-05	0.523629	0.476361	semi-winter
133	0.039752	0.080487	0.879761	semi-winter
134	1e-05	0.515283	0.484707	semi-winter
135	0.055325	0.16681	0.777865	semi-winter
136	1e-05	0.16424	0.83575	semi-winter
137	1e-05	0.112577	0.887413	semi-winter
138	1e-05	0.084151	0.915839	semi-winter
139	1e-05	0.285007	0.714983	semi-winter
140	1e-05	0.080633	0.919357	semi-winter
141	1e-05	1e-05	0.99998	semi-winter
142	1e-05	0.074121	0.925869	semi-winter
143	1e-05	0.230477	0.769513	semi-winter
SRR7600650	0.766325	0.233665	1e-05	winter
SRR7600652	0.754466	0.245524	1e-05	winter
SRR7600665	0.895411	1e-05	0.104579	winter
SRR7600666	0.900903	0.099087	1e-05	winter
SRR7600673	0.889685	0.110305	1e-05	winter
SRR7600676	0.963486	0.036504	1e-05	winter
SRR7600684	0.805681	0.194309	1e-05	winter
SRR7600687	0.872702	0.071242	0.056056	winter
SRR7600695	0.407652	0.540433	0.051915	winter
SRR7600698	0.827824	0.172166	1e-05	winter
SRR7600704	0.86574	0.13425	1e-05	winter
SRR7600712	0.817322	1e-05	0.182668	spring
SRR7600716	0.99998	1e-05	1e-05	winter
SRR7600717	0.860832	0.090567	0.048602	winter
SRR7600720	0.99998	1e-05	1e-05	winter
SRR7600722	0.857678	0.142312	1e-05	winter
SRR7600729	0.897471	0.102519	1e-05	winter
SRR7600731	0.698663	0.301327	1e-05	winter
SRR7600738	0.936551	0.063439	1e-05	winter
SRR7600748	0.911962	0.088028	1e-05	winter
SRR7600752	0.595154	0.258312	0.146533	winter
SRR7600756	1e-05	0.99998	1e-05	spring
SRR7600758	0.753598	0.203768	0.042634	winter
SRR7600759	1e-05	0.99998	1e-05	spring
SRR7600767	0.876022	0.123968	1e-05	winter
SRR7600768	0.977717	0.022273	1e-05	winter
SRR7600770	0.824126	0.175864	1e-05	winter
SRR7600771	0.811092	0.167556	0.021352	winter
SRR7600774	1e-05	0.871565	0.128425	spring
SRR7600780	1e-05	0.99998	1e-05	spring
SRR7600790	0.840946	0.159044	1e-05	winter
SRR7600795	0.286394	0.713596	1e-05	spring
SRR7600797	0.91031	0.08968	1e-05	winter
SRR7600800	0.99998	1e-05	1e-05	winter
SRR7600801	0.58091	0.39121	0.02788	winter
SRR7600808	0.844187	0.155803	1e-05	winter
SRR7600809	0.990532	1e-05	0.009458	winter
SRR7600813	0.408427	0.494013	0.09756	spring
SRR7600818	0.75945	0.112904	0.127646	winter
SRR7600820	0.225982	0.655232	0.118786	spring
SRR7600825	0.772367	0.106771	0.120862	winter
SRR7600828	0.904779	0.048079	0.047143	winter
SRR7600832	1e-05	0.773794	0.226196	spring
SRR7600835	0.846005	0.119399	0.034596	winter
SRR7600838	0.1179	0.459135	0.422966	spring
SRR7600840	0.99998	1e-05	1e-05	winter
SRR7600844	1e-05	0.929155	0.070835	spring
SRR7600848	0.881257	0.118349	0.000394	winter
SRR7600850	0.99998	1e-05	1e-05	winter
SRR7600853	1.6e-05	0.999974	1e-05	spring
SRR7600861	0.578645	0.421345	1e-05	winter
SRR7600862	0.99998	1e-05	1e-05	winter
SRR7600863	0.99998	1e-05	1e-05	winter
SRR7600866	0.881584	0.118406	1e-05	winter
SRR7600868	0.693294	0.306696	1e-05	winter
SRR7600869	0.946951	0.053039	1e-05	winter
SRR7600871	0.786434	0.213556	1e-05	winter
SRR7600875	0.986224	1e-05	0.013766	winter
SRR7600877	0.927363	0.072627	1e-05	winter
SRR7600880	0.675182	0.261522	0.063296	winter
SRR7600881	0.691451	0.308539	1e-05	winter
SRR7600893	0.839915	0.160075	1e-05	winter
SRR7600902	0.83111	0.16888	1e-05	winter
SRR7600904	0.99998	1e-05	1e-05	winter
SRR7600909	0.853047	0.126163	0.02079	winter
SRR7600914	0.977445	1e-05	0.022545	winter
SRR7600918	0.669053	1e-05	0.330937	winter
SRR7600919	1.7e-05	0.999973	1e-05	spring
SRR7600924	1e-05	0.99998	1e-05	spring
SRR7600932	0.877108	0.122882	1e-05	winter
SRR7600933	1e-05	0.99998	1e-05	spring
SRR7600934	0.828434	0.164467	0.007099	winter
SRR7600936	0.955564	1e-05	0.044426	winter
SRR7600941	0.234657	0.2291	0.536243	winter
SRR7600954	0.542231	0.457759	1e-05	spring
SRR7600958	0.472302	0.527688	1e-05	winter
SRR7600965	0.706617	0.293373	1e-05	winter
SRR7600969	1e-05	0.99998	1e-05	spring
SRR7600980	0.859535	0.140455	1e-05	winter
SRR7600981	0.045689	0.954301	1e-05	spring
SRR7600983	0.535334	0.464656	1e-05	winter
SRR7600987	0.99998	1e-05	1e-05	winter
SRR7600988	0.002962	0.997028	1e-05	spring
SRR7600989	0.99998	1e-05	1e-05	winter
SRR7600991	0.94389	0.0561	1e-05	winter
SRR7600992	0.926384	0.073606	1e-05	winter
SRR7600998	0.99998	1e-05	1e-05	winter
SRR7600999	0.85314	0.14685	1e-05	winter
SRR7601000	0.99998	1e-05	1e-05	winter
SRR7601005	0.843617	0.156373	1e-05	winter
SRR7601007	0.225565	0.774425	1e-05	spring
SRR7601020	0.99998	1e-05	1e-05	winter
SRR7601023	0.896452	0.103538	1e-05	winter
SRR7601036	0.926158	0.058748	0.015094	winter
SRR7601037	0.812958	0.165924	0.021118	winter
SRR7601040	1e-05	0.99998	1e-05	spring
SRR7601041	0.99998	1e-05	1e-05	winter
SRR7601046	0.99998	1e-05	1e-05	winter
SRR7601048	0.99998	1e-05	1e-05	winter
SRR7601052	0.724473	0.275517	1e-05	winter
SRR7601055	0.709886	0.290104	1e-05	winter
SRR7601056	0.895024	1e-05	0.104966	winter
SRR7601057	0.99998	1e-05	1e-05	winter
SRR7601058	0.789231	0.210759	1e-05	winter
SRR7601059	0.761217	0.238773	1e-05	winter
SRR7601064	0.925171	1e-05	0.074819	winter
SRR7601067	0.025251	0.974739	1e-05	spring
SRR7601086	0.755339	0.244651	1e-05	winter
SRR7601089	0.940305	1e-05	0.059685	winter
SRR7601100	0.99998	1e-05	1e-05	winter
SRR7601103	0.812109	0.008458	0.179433	winter
SRR7601104	0.99998	1e-05	1e-05	winter
SRR7601105	0.99998	1e-05	1e-05	winter
SRR7601108	0.970842	1e-05	0.029148	winter
SRR7601112	0.76166	0.036423	0.201917	winter
SRR7601119	0.173943	0.756923	0.069134	spring
SRR7601120	0.99998	1e-05	1e-05	winter
SRR7601121	0.352502	0.647488	1e-05	spring
SRR7601123	1e-05	0.99998	1e-05	spring
SRR7601128	0.752751	0.247239	1e-05	winter
SRR7601134	0.50669	0.4933	1e-05	winter
SRR7601137	0.637331	0.362659	1e-05	winter
SRR7601138	0.711633	0.288357	1e-05	winter
SRR7601154	0.884824	0.115166	1e-05	winter
SRR7630975	0.088728	1e-05	0.911262	semi-winter
SRR7630980	0.778913	0.142667	0.078419	winter
SRR7630981	0.571809	0.249542	0.178649	winter
SRR7630983	0.851075	0.125357	0.023568	winter
SRR7630994	0.694294	0.305696	1e-05	winter
SRR7630996	0.679651	0.320339	1e-05	winter
SRR7631000	0.99998	1e-05	1e-05	winter
SRR7631005	0.933794	0.066196	1e-05	winter
SRR7631009	0.8606	0.13939	1e-05	winter
SRR7631019	1e-05	0.193045	0.806945	semi-winter
SRR7631021	1e-05	0.129335	0.870655	semi-winter
SRR7631022	0.498484	0.501506	1e-05	spring
SRR7631027	1e-05	0.679321	0.320669	spring
SRR7631028	0.192092	0.40932	0.398588	spring
SRR7631029	0.7596	0.040633	0.199768	semi-winter
SRR7631034	0.505858	0.211264	0.282878	semi-winter
SRR7631036	1e-05	0.99998	1e-05	spring
SRR7631039	0.24149	0.376187	0.382323	spring
SRR7631046	0.748409	1e-05	0.251581	winter
SRR7631058	0.949304	0.050686	1e-05	winter
SRR7631061	0.398549	0.562357	0.039094	winter
SRR7631064	0.96784	1e-05	0.03215	winter
SRR7631072	0.609692	0.390298	1e-05	winter
SRR7631077	0.107976	0.044193	0.847831	semi-winter
SRR7631078	0.027205	0.316559	0.656236	semi-winter
SRR7631082	0.755551	0.244439	1e-05	winter
SRR7631083	0.617089	0.382901	1e-05	winter
SRR7631084	0.836693	0.163297	1e-05	winter
SRR7631085	0.654621	0.345369	1e-05	winter
SRR7631088	0.178047	0.821943	1e-05	spring
SRR7631090	0.839019	0.160971	1e-05	winter
SRR7631091	0.699798	0.300192	1e-05	winter
SRR7631093	0.974345	0.025645	1e-05	winter
SRR7631097	0.99998	1e-05	1e-05	winter
SRR7631101	0.303606	1e-05	0.696384	semi-winter
SRR7631102	0.097647	1e-05	0.902343	semi-winter
SRR7631103	0.31422	1e-05	0.68577	semi-winter
SRR7631104	0.06108	1e-05	0.93891	semi-winter
SRR7631106	0.825206	1e-05	0.174784	winter
SRR7631107	1e-05	1e-05	0.99998	semi-winter
SRR7631108	0.347228	0.448537	0.204235	spring
SRR7631111	0.948114	1e-05	0.051876	winter
SRR7631112	1e-05	0.623851	0.376139	spring
SRR7631114	0.941017	1e-05	0.058973	winter
SRR7631118	0.032044	1e-05	0.967946	semi-winter
SRR7631119	0.029591	0.134728	0.835681	semi-winter
SRR7631131	0.185451	0.465844	0.348704	spring
SRR7631133	0.017448	0.069736	0.912817	semi-winter
SRR7631136	0.99998	1e-05	1e-05	winter
SRR7631140	0.060332	0.075111	0.864557	semi-winter
SRR7631141	0.127654	0.219319	0.653028	semi-winter
SRR7631145	0.042516	0.13906	0.818425	semi-winter
SRR7631146	0.185856	0.15228	0.661865	semi-winter
SRR7631149	1e-05	0.628698	0.371292	spring
SRR7631153	0.899843	0.080267	0.01989	winter
SRR7631154	0.83273	1e-05	0.16726	winter
SRR7631156	0.723995	1e-05	0.275995	winter
SRR7631158	0.708283	0.122892	0.168824	winter
SRR7631159	0.99998	1e-05	1e-05	winter
SRR7631162	0.99998	1e-05	1e-05	winter
SRR7631167	0.130743	0.869247	1e-05	spring
SRR7631168	0.775296	0.107769	0.116935	winter
SRR7631172	0.094027	0.905963	1e-05	spring
SRR7631173	0.955087	0.044903	1e-05	winter
SRR7631174	0.715814	0.284176	1e-05	winter
SRR7631178	0.709702	0.290288	1e-05	winter
SRR7631183	0.732678	0.066008	0.201315	winter
SRR7631184	0.761986	0.140362	0.097652	winter
SRR7631187	0.425841	0.135529	0.43863	winter
SRR7631188	0.767312	0.032385	0.200303	winter
SRR7631191	0.556302	1e-05	0.443688	semi-winter
SRR7631194	0.015562	0.352661	0.631778	semi-winter
SRR7631207	0.261995	0.448878	0.289127	spring
SRR7631214	0.172009	0.827981	1e-05	spring
SRR7631215	0.98687	0.011816	0.001314	winter
SRR7631221	0.824784	0.013224	0.161992	winter
SRR7631222	0.83477	0.014126	0.151104	winter
SRR7631223	0.767476	1e-05	0.232514	spring
SRR7631224	1e-05	0.712096	0.287894	spring
SRR7631228	0.182685	0.255066	0.562249	semi-winter
SRR7631233	0.203173	0.066249	0.730578	semi-winter
SRR7631237	0.597947	0.402043	1e-05	winter
SRR7631239	0.437987	0.562003	1e-05	winter
SRR7631240	0.578894	0.421096	1e-05	winter
SRR7631242	0.979102	1e-05	0.020888	winter
SRR7631248	0.000378	0.493733	0.50589	spring
SRR7631249	1e-05	0.992198	0.007792	semi-winter
SRR7631251	0.063383	0.464497	0.47212	semi-winter
SRR7631257	0.120922	0.376251	0.502828	semi-winter
SRR7631259	0.99998	1e-05	1e-05	winter
SRR7631266	0.893632	0.088656	0.017712	winter
SRR7631267	0.098176	0.353935	0.547889	semi-winter
SRR7631268	0.045058	0.293738	0.661204	semi-winter
SRR7631269	0.146922	1e-05	0.853068	semi-winter
SRR7631270	0.040126	0.344605	0.61527	semi-winter
SRR7631274	0.934976	0.065014	1e-05	winter
SRR7631275	0.015085	1e-05	0.984905	semi-winter
SRR7631276	0.131045	0.006516	0.862439	semi-winter
SRR7631278	1e-05	0.198218	0.801772	semi-winter
SRR7631280	1e-05	0.345592	0.654398	semi-winter
SRR7631283	0.442282	0.157871	0.399847	semi-winter
SRR7631285	0.617296	0.382694	1e-05	winter
SRR7631286	0.900394	0.004993	0.094613	winter
SRR7631287	0.007353	1e-05	0.992637	semi-winter
SRR7631288	0.040032	0.181913	0.778055	winter
SRR7631291	0.086381	0.040824	0.872795	semi-winter
SRR7631298	1e-05	0.003191	0.996799	semi-winter
SRR7631302	0.046225	0.130929	0.822846	semi-winter
SRR7631303	0.029123	0.970867	1e-05	spring
SRR7631306	0.682199	0.219107	0.098694	spring
SRR7631312	0.316755	0.494715	0.18853	winter
SRR7631313	0.984802	1e-05	0.015188	winter
SRR7631320	0.858374	1e-05	0.141616	winter
SRR7631322	0.585473	0.414517	1e-05	winter
SRR7631323	0.053547	0.869568	0.076884	spring
SRR7631330	0.814004	0.185986	1e-05	winter
SRR7631336	0.331119	0.340144	0.328737	spring
SRR7631343	0.856581	0.019501	0.123919	winter
SRR7631347	0.808003	0.191987	1e-05	winter
SRR7631352	0.55963	0.44036	1e-05	winter
SRR7631355	1e-05	0.073243	0.926747	semi-winter
SRR7631358	0.062682	0.312088	0.625231	semi-winter
SRR7631363	0.131195	0.143262	0.725543	semi-winter
SRR7631368	0.770358	0.05074	0.178902	winter
SRR7631374	0.816696	0.025219	0.158085	winter
SRR7631377	0.546338	0.243635	0.210027	winter
SRR7631378	0.448063	1e-05	0.551927	semi-winter
SRR7631379	0.056731	0.943259	1e-05	spring
SRR7631380	0.070739	0.929251	1e-05	spring
SRR7631381	0.704333	0.295657	1e-05	winter
SRR7631382	0.704377	0.295613	1e-05	winter
SRR7631390	0.943437	1e-05	0.056553	winter
SRR7631391	0.861018	1e-05	0.138972	winter
SRR7631395	0.145428	0.046619	0.807953	semi-winter
SRR7631396	1e-05	0.213295	0.786695	semi-winter
SRR7631400	0.183449	0.35624	0.460311	semi-winter
SRR7631404	1e-05	0.99998	1e-05	spring
SRR7631405	0.329478	0.355395	0.315127	semi-winter
SRR7631408	0.205544	0.607754	0.186702	spring
SRR7631409	0.269242	0.381704	0.349054	spring
SRR7631410	0.423998	0.341501	0.2345	spring
SRR7631411	0.390317	0.403062	0.20662	semi-winter
SRR7631413	0.256099	0.532079	0.211822	spring
SRR7631414	0.312345	0.442365	0.24529	spring
SRR7631416	0.131273	1e-05	0.868717	semi-winter
SRR7631420	0.319475	0.302635	0.37789	winter
SRR7631423	0.974999	1e-05	0.024991	winter
SRR7631425	0.57492	0.42507	1e-05	winter
SRR7631427	0.289063	0.250245	0.460691	winter
SRR7631432	0.531136	0.468854	1e-05	winter
SRR7631435	0.50091	0.49908	1e-05	winter
SRR7631437	0.574205	0.425785	1e-05	winter
SRR7631451	0.048347	1e-05	0.951643	semi-winter
SRR7631461	0.372717	0.556715	0.070569	winter
SRR7631465	1e-05	0.99998	1e-05	spring
SRR7631466	0.128197	0.064418	0.807384	semi-winter

## Sheet: S3
Supplementary table 3. Haplotypes of peak varients for each QTL of traits.
	SL		SN				TWS		OC						FT
Chr. Position	scaffoldA09-57148997	scaffoldC03-17931133	scaffoldC09-63093434	scaffoldA06-5679650	scaffoldA09-13303680	scaffoldA04-5536474	scaffoldA09-57502874	scaffoldC08-46461951	scaffoldC05-54016444	scaffoldA05-41113713	scaffoldA01-23099126	scaffoldC01-6005735	scaffoldC09-44501778	scaffoldA03-22570735	scaffoldA02-31103911	scaffoldA03-15080510	scaffoldA04-22846166	scaffoldA06-47559072	scaffoldA07-16408859	scaffoldA09-48835744	scaffoldC01-24434818	scaffoldC06-7993765	scaffoldC08-44432255	scaffoldC09-64831981
Allele 1	A	A	TGG	G	A	C	A	G	C	G	T	C	G	A	G	T	G	C	T	T	C	T	G	G
Allele 2	C	G	T	A	G	T	T	GA	T	A	A	T	T	G	C	G	C	A	A	A	T	G	A	A
1	A/A	A/A	TGG/TGG	A/A	G/G	C/C	A/A	G/GA	C/T	G/A	T/T	C/C	G/G	A/A	G/G	T/T	G/G	A/A	T/T	T/T	C/C	T/T	G/G	G/G
2	A/A	A/A	TGG/TGG	G/G	A/A	C/C	A/A	G/GA	T/T	G/G	T/A	C/C	G/T	A/A	G/G	T/T	C/C	A/A	A/A	A/A	T/T	T/T	A/A	A/G
3	A/A	A/A	TGG/TGG	G/G	A/A	C/C	A/A	G/GA	C/C	A/A	T/T	C/C	G/G	A/A	G/G	G/G	G/G	C/C	T/T	T/T	C/C	G/G	A/A	G/G
4	A/A	A/A	TGG/TGG	A/A	A/A	C/C	A/A	G/GA	C/C	G/A	T/T	C/C	G/G	A/A	G/G	T/T	G/G	C/C	T/T	T/T	C/C	T/T	A/A	G/G
5	A/A	A/A	TGG/TGG	G/G	A/A	C/C	A/A	G/GA	C/C	A/A	T/T	C/C	G/G	A/A	G/G	T/T	G/G	C/C	T/T	T/T	C/C	G/G	G/G	G/G
6	./.	A/A	TGG/TGG	G/G	A/A	C/C	A/A	G/GA	T/T	G/A	T/A	C/T	G/T	A/A	G/G	T/T	G/G	C/C	T/T	A/A	C/C	T/T	G/G	A/G
7	A/A	A/A	TGG/T	A/A	A/A	C/C	A/A	G/GA	C/T	G/G	T/A	C/T	G/T	A/A	G/G	G/G	G/G	C/C	T/T	T/T	C/C	T/T	G/G	A/G
8	A/A	A/A	TGG/TGG	A/A	A/A	C/C	A/A	G/GA	C/C	A/A	T/T	C/C	G/G	A/A	G/G	T/T	G/G	C/C	T/T	T/T	C/C	G/G	G/G	G/G
9	A/A	A/A	TGG/TGG	G/G	A/A	T/T	A/A	G/GA	C/C	G/G	T/A	C/C	G/T	A/A	G/G	G/G	G/G	C/C	T/T	T/T	C/C	T/T	G/G	A/G
10	A/A	A/A	TGG/T	A/A	A/A	C/C	A/A	G/GA	C/C	A/A	T/T	C/C	G/G	A/A	G/G	T/T	G/G	C/C	T/T	T/T	T/T	T/T	A/A	G/G
11	A/A	A/A	TGG/TGG	G/G	A/A	C/C	A/A	G/GA	T/T	G/G	T/A	C/T	G/T	G/G	G/G	T/T	C/C	C/C	T/T	T/T	C/C	T/T	G/G	G/G
13	A/A	A/A	TGG/TGG	A/A	G/G	C/C	A/A	G/GA	C/C	G/A	T/A	C/C	G/T	A/A	G/G	T/T	G/G	C/C	T/T	T/T	C/C	T/T	G/G	G/G
14	A/A	A/A	TGG/TGG	A/A	A/A	C/C	A/T	G/G	C/T	G/A	T/T	C/C	G/G	A/A	G/G	T/T	C/C	C/C	T/T	T/T	./.	T/T	G/G	G/G
15	A/A	A/A	TGG/T	G/G	A/A	C/C	A/A	G/GA	C/C	G/A	T/A	C/C	G/T	A/A	G/G	T/T	G/G	C/C	T/T	T/T	C/C	T/T	A/A	G/G
17	A/A	A/A	TGG/TGG	A/A	./.	C/C	A/A	G/GA	C/C	A/A	T/T	C/T	G/G	A/A	G/G	T/T	G/G	C/C	T/T	T/T	C/C	T/T	A/A	G/G
18	A/A	G/G	TGG/TGG	A/A	A/A	C/C	A/A	G/GA	C/T	G/A	T/T	C/C	G/G	A/A	G/G	G/G	G/G	C/C	T/T	A/A	C/C	T/T	G/G	G/G
19	A/A	./.	TGG/TGG	A/A	A/A	C/C	A/A	G/GA	C/C	A/A	T/T	C/C	G/G	A/A	G/G	T/T	G/G	C/C	T/T	T/T	C/C	T/T	G/G	G/G
20	A/A	./.	TGG/TGG	G/G	A/A	C/C	A/A	G/GA	T/T	G/G	T/A	C/C	G/T	A/A	G/G	T/T	G/G	C/C	T/T	T/T	C/C	T/T	G/G	A/G
21	A/A	A/A	TGG/TGG	A/A	A/A	C/C	A/A	G/GA	C/T	G/A	T/T	C/C	G/G	A/A	C/C	T/T	G/G	C/C	T/T	T/T	C/C	T/T	G/G	G/G
22	A/A	A/A	TGG/TGG	G/G	A/A	C/C	A/A	G/GA	./.	A/A	T/T	C/C	G/G	A/A	G/G	G/G	G/G	C/C	./.	T/T	C/C	T/T	G/G	G/G
23	A/A	./.	TGG/TGG	A/A	A/A	C/C	A/A	G/GA	T/T	G/A	T/A	C/T	G/T	G/G	G/G	G/G	G/G	C/C	T/T	T/T	C/C	T/T	./.	G/G
24	A/A	A/A	TGG/TGG	G/G	G/G	C/C	A/A	G/GA	C/C	A/A	T/T	C/C	G/G	A/A	G/G	T/T	G/G	C/C	T/T	T/T	C/C	T/T	G/G	A/G
25	A/A	A/A	TGG/TGG	A/A	G/G	C/C	A/A	G/GA	C/C	A/A	T/T	C/C	G/G	A/A	G/G	G/G	G/G	C/C	T/T	T/T	C/C	T/T	G/G	G/G
27	C/C	G/G	TGG/TGG	A/A	A/A	C/C	A/T	G/G	T/T	G/A	T/A	C/T	G/T	A/A	G/G	T/T	G/G	C/C	T/T	T/T	C/C	T/T	G/G	G/G
28	A/A	A/A	TGG/TGG	A/A	G/G	C/C	A/A	G/GA	C/C	A/A	T/T	C/C	G/G	A/A	G/G	G/G	G/G	C/C	T/T	T/T	C/C	T/T	G/G	G/G
29	C/C	G/G	TGG/TGG	A/A	G/G	C/C	A/T	G/GA	T/T	G/A	T/A	C/T	G/T	G/G	G/G	G/G	C/C	A/A	T/T	T/T	C/C	T/T	G/G	G/G
30	C/C	A/A	TGG/TGG	G/G	A/A	C/C	T/T	G/G	C/C	A/A	T/T	C/C	G/G	A/A	G/G	G/G	C/C	C/C	T/T	T/T	C/C	T/T	G/G	G/G
31	C/C	A/A	TGG/TGG	G/G	A/A	C/C	A/T	G/G	./.	G/A	T/T	C/C	G/G	A/A	G/G	G/G	./.	C/C	T/T	T/T	C/C	T/T	A/A	G/G
32	A/A	A/A	TGG/TGG	G/G	A/A	C/C	A/A	G/GA	C/T	G/G	T/A	C/T	G/T	A/A	G/G	G/G	G/G	C/C	T/T	T/T	C/C	T/T	G/G	G/G
33	C/C	G/G	TGG/TGG	G/G	A/A	C/C	A/T	G/G	C/C	A/A	T/T	C/C	G/G	A/A	G/G	G/G	C/C	C/C	T/T	T/T	C/C	T/T	G/G	G/G
35	A/A	A/A	TGG/TGG	A/A	A/A	C/C	A/A	G/GA	C/T	G/A	T/T	C/C	G/G	G/G	G/G	T/T	C/C	C/C	T/T	T/T	C/C	T/T	G/G	G/G
37	C/C	G/G	TGG/TGG	G/G	A/G	C/C	T/T	G/G	C/C	A/A	T/T	C/C	G/G	A/A	G/G	G/G	G/G	C/C	T/T	T/T	C/C	T/T	G/G	G/G
39	A/A	A/A	TGG/TGG	A/A	A/A	C/C	A/A	G/GA	C/C	G/A	T/T	C/C	G/G	G/G	G/G	T/T	C/C	C/C	T/T	T/T	C/C	T/T	G/G	G/G
41	A/A	A/A	TGG/TGG	G/G	A/A	C/C	A/T	G/G	C/C	A/A	./.	C/C	G/G	A/A	G/G	G/G	G/G	C/C	A/A	T/T	T/T	T/T	./.	G/G
42	A/A	A/A	TGG/TGG	A/A	A/A	C/C	A/A	G/GA	C/C	A/A	T/T	C/T	G/G	A/A	C/C	T/T	G/G	C/C	T/T	T/T	C/C	G/G	G/G	G/G
43	A/A	A/A	TGG/TGG	A/A	A/A	C/C	A/A	G/GA	T/T	G/G	T/T	C/C	G/G	A/A	G/G	T/T	G/G	C/C	T/T	T/T	C/C	T/T	G/G	A/G
44	A/A	A/A	TGG/TGG	A/A	A/A	C/C	A/A	G/GA	C/C	A/A	T/T	C/T	G/G	A/A	G/G	T/T	G/G	C/C	T/T	T/T	C/C	T/G	G/G	G/G
45	A/A	A/A	TGG/TGG	A/A	A/A	C/C	A/A	G/GA	C/T	G/A	T/T	C/T	G/G	A/A	G/G	T/T	G/C	C/A	T/T	A/A	C/C	T/G	A/A	G/G
46	C/C	A/A	TGG/TGG	G/G	A/A	C/C	T/T	G/G	C/C	G/A	T/T	C/C	G/G	A/A	G/G	T/T	G/G	C/C	T/T	T/T	T/T	T/T	G/G	A/G
47	A/A	A/A	TGG/T	G/G	A/A	T/T	A/A	G/GA	C/C	A/A	T/T	C/C	G/G	A/A	G/G	T/T	G/G	A/A	T/T	T/T	C/C	T/T	G/G	G/G
48	C/C	A/A	TGG/TGG	G/G	A/A	T/T	T/T	G/G	C/C	G/A	T/T	C/C	G/G	G/G	G/G	T/T	G/G	C/C	T/T	T/T	C/C	T/T	G/G	A/G
49	A/A	A/A	TGG/TGG	G/G	A/A	T/T	A/A	G/GA	C/C	G/G	T/A	C/C	G/T	A/A	G/G	G/G	G/G	A/A	T/T	T/T	C/C	T/T	G/G	G/G
50	A/A	A/A	TGG/TGG	G/G	G/G	C/C	A/A	G/GA	C/C	A/A	T/T	C/C	G/G	A/A	G/G	T/T	G/G	C/C	T/T	T/T	T/T	T/T	A/A	G/G
51	A/A	A/A	TGG/TGG	G/G	G/G	C/C	A/A	G/GA	T/T	G/A	T/A	C/T	G/T	A/A	G/G	T/T	G/G	C/C	T/T	T/T	T/T	T/T	G/G	G/G
52	A/A	A/A	TGG/TGG	A/A	A/A	C/C	A/A	G/GA	C/T	G/G	T/A	C/C	G/T	A/A	G/G	T/T	G/G	C/C	T/T	T/T	C/C	T/T	G/G	A/G
53	A/A	A/A	TGG/TGG	G/G	A/G	C/C	A/A	G/GA	T/T	G/A	T/A	C/T	G/T	A/A	G/G	T/T	G/G	C/C	T/T	T/T	T/T	T/T	G/G	G/G
54	A/A	A/A	TGG/T	A/A	A/A	C/C	A/A	G/GA	C/T	G/A	T/T	C/C	G/G	A/A	G/G	T/T	G/G	C/C	T/T	T/T	C/C	T/T	G/G	A/G
55	C/C	G/G	TGG/T	G/G	A/A	T/T	A/A	G/GA	T/T	G/A	T/A	C/C	G/T	G/G	G/G	T/G	G/G	C/C	T/T	T/T	C/C	T/T	G/G	G/G
56	A/A	A/A	TGG/T	G/G	A/A	C/C	A/A	G/GA	T/T	G/A	T/A	C/C	G/T	G/G	G/G	T/T	G/G	C/C	T/T	T/T	C/C	T/T	G/G	G/G
59	C/C	A/A	TGG/TGG	G/G	A/A	C/C	T/T	G/G	C/C	G/A	T/A	C/T	G/T	A/A	G/G	T/T	G/G	C/C	T/T	T/T	C/C	T/T	G/G	G/G
64	C/C	A/A	TGG/TGG	A/A	A/A	C/C	T/T	G/G	C/T	G/A	T/T	C/C	G/G	A/A	G/G	T/T	C/C	C/C	T/T	T/T	C/C	G/G	G/G	G/G
67	A/A	A/A	TGG/TGG	G/G	A/A	C/C	A/A	G/GA	C/T	G/G	T/A	C/T	G/T	A/A	G/G	T/T	G/G	C/C	T/T	T/T	C/C	T/T	G/G	G/G
68	A/A	G/G	TGG/TGG	A/A	A/A	C/C	A/A	G/GA	C/T	G/A	T/T	C/C	G/G	./.	G/G	T/G	C/C	C/C	T/T	T/T	C/C	G/G	A/A	G/G
69	C/C	A/A	TGG/TGG	G/G	G/G	C/C	A/T	G/G	C/C	A/A	T/T	C/C	G/G	A/A	G/G	T/T	G/G	C/C	T/T	T/T	C/C	T/T	G/G	G/G
71	A/A	A/A	TGG/TGG	A/A	A/A	T/T	A/A	G/GA	C/T	G/G	T/T	C/T	G/G	A/A	G/G	T/T	G/G	C/C	T/T	T/T	C/C	T/T	G/G	G/G
72	A/A	A/A	TGG/TGG	A/A	A/A	C/C	A/A	G/G	T/T	A/A	T/T	C/C	G/G	A/A	G/G	T/T	G/G	C/C	T/T	T/T	T/T	T/T	G/G	G/G
73	A/A	A/A	TGG/T	G/G	A/A	C/C	./.	G/GA	T/T	G/G	T/A	C/T	G/T	G/G	G/G	T/T	G/G	C/C	T/T	T/T	C/C	G/G	G/G	G/G
74	A/A	A/A	TGG/TGG	G/G	A/A	C/C	A/T	G/G	C/C	G/A	T/T	C/C	G/G	A/A	G/G	T/T	G/G	./.	A/A	T/T	C/C	T/T	A/A	G/G
76	./.	A/A	TGG/TGG	G/G	A/A	C/C	T/T	G/GA	T/T	G/G	T/A	C/T	G/T	A/A	C/C	T/T	G/G	C/C	T/T	A/A	C/C	G/G	G/G	A/G
78	A/A	A/A	TGG/T	A/A	A/A	C/C	A/A	G/GA	C/T	G/G	T/A	C/T	G/T	A/A	G/G	T/T	G/G	C/C	T/T	A/A	C/C	T/T	G/G	G/G
79	A/A	A/A	TGG/T	A/A	A/A	C/C	A/A	G/GA	C/T	G/A	T/T	C/C	G/G	A/A	G/G	T/T	G/G	C/C	T/T	T/T	C/C	T/T	G/G	A/G
80	A/A	A/A	TGG/T	G/G	A/G	C/C	A/A	G/GA	C/C	A/A	T/T	C/T	G/G	A/G	G/G	T/T	G/C	C/C	T/T	T/T	T/C	T/T	G/G	G/G
81	A/A	A/A	TGG/TGG	G/G	A/A	C/C	A/A	G/GA	C/C	G/A	./.	C/C	G/G	A/A	G/G	G/G	G/G	C/C	T/T	T/T	C/C	T/T	G/G	G/G
82	A/A	A/A	TGG/TGG	G/G	A/A	C/C	A/A	G/GA	C/C	G/A	T/T	C/C	G/G	A/A	./.	T/T	G/G	C/C	T/T	A/A	C/C	T/T	G/G	A/G
83	A/A	A/A	TGG/TGG	A/A	A/A	C/C	A/A	G/GA	T/T	G/G	T/T	C/C	G/G	A/A	G/G	T/T	G/G	A/A	T/T	T/T	C/C	T/T	G/G	G/G
84	A/A	A/A	TGG/TGG	A/A	A/A	C/C	A/A	G/GA	C/T	A/A	T/T	C/C	G/G	A/A	G/G	T/T	G/G	C/C	T/T	T/T	T/T	T/T	A/A	G/G
85	A/A	A/A	TGG/TGG	G/G	A/A	C/C	A/T	G/GA	C/T	G/G	T/A	C/C	G/T	A/A	G/C	T/T	G/G	C/C	A/A	T/T	T/T	T/T	G/G	A/G
86	A/A	A/A	TGG/TGG	G/G	A/A	C/C	A/A	G/GA	C/C	G/A	T/A	C/C	G/T	A/A	G/G	T/T	G/G	C/C	T/T	T/T	C/C	T/T	G/G	G/G
87	C/C	G/G	TGG/TGG	G/G	A/G	C/C	T/T	G/G	C/C	A/A	T/T	C/C	G/G	A/A	G/G	T/T	G/G	C/C	T/A	T/T	C/C	T/G	G/G	A/G
88	A/A	A/A	TGG/TGG	G/G	G/G	C/C	A/A	G/GA	C/C	G/A	T/A	C/C	G/T	A/A	G/G	G/G	G/G	C/C	T/T	T/T	T/T	T/T	G/G	G/G
89	A/A	A/A	TGG/TGG	G/G	A/G	T/T	A/A	G/GA	C/C	A/A	T/T	C/C	G/G	A/A	G/G	G/G	G/G	C/C	T/T	T/T	C/C	T/T	A/A	A/G
90	A/A	A/A	TGG/TGG	G/G	A/A	C/C	A/A	G/GA	C/C	G/G	T/T	C/C	G/G	A/A	G/C	T/T	G/G	C/C	A/A	T/T	C/C	T/T	G/G	A/G
91	A/A	G/G	TGG/TGG	A/A	A/A	C/C	A/A	G/GA	T/T	G/G	T/A	C/T	G/T	A/A	G/G	T/T	C/C	C/C	T/T	T/T	C/C	T/T	./.	A/G
92	A/A	A/A	TGG/TGG	G/G	A/A	C/C	A/T	G/GA	C/C	G/G	T/A	C/C	G/T	A/A	G/C	T/T	G/G	C/C	A/A	T/T	T/C	T/T	./.	A/G
93	A/A	A/A	TGG/TGG	G/G	A/A	C/C	A/A	G/GA	C/T	G/G	T/A	C/T	G/T	A/A	C/C	G/G	G/G	C/C	T/T	T/T	C/C	T/T	G/G	A/G
94	C/C	A/A	TGG/TGG	G/G	A/A	T/T	A/A	G/GA	C/C	A/A	T/T	C/C	G/G	A/A	G/G	T/T	G/G	C/C	T/T	A/A	C/C	T/T	G/G	G/G
95	A/A	A/A	TGG/TGG	G/G	A/A	C/C	A/A	G/GA	T/T	G/G	T/A	C/T	G/T	A/A	G/G	T/T	G/G	C/C	A/A	T/T	C/C	T/T	G/G	A/G
97	A/A	A/A	TGG/T	A/A	A/A	C/C	A/A	G/GA	C/C	A/A	T/T	C/C	G/G	A/A	G/G	T/T	G/G	C/C	T/T	T/T	T/T	G/G	./.	G/G
98	A/A	A/A	TGG/TGG	A/A	A/G	C/C	A/A	G/GA	T/T	G/A	T/A	C/T	G/T	G/G	G/G	T/T	G/G	C/C	T/T	T/T	C/C	T/T	G/G	G/G
99	A/A	A/A	TGG/TGG	G/G	A/A	T/T	A/A	G/GA	C/C	G/A	T/T	C/T	G/G	A/A	G/G	T/T	C/C	A/A	T/T	T/T	C/C	T/T	A/A	G/G
100	A/A	A/A	TGG/TGG	G/G	A/A	C/C	A/A	G/GA	C/C	A/A	./.	C/C	G/G	A/A	G/G	T/T	G/G	C/C	T/T	T/T	C/C	T/T	A/A	G/G
101	A/A	A/A	TGG/TGG	G/G	A/A	C/C	A/A	G/GA	C/T	G/A	T/T	C/C	G/G	A/A	G/G	G/G	G/G	C/C	A/A	T/T	C/C	T/T	A/A	A/G
102	A/A	A/A	TGG/T	G/G	G/G	C/C	A/A	G/GA	C/C	A/A	T/T	C/C	G/G	A/A	G/G	T/T	G/G	A/A	T/T	T/T	C/C	T/T	G/G	G/G
103	./.	A/A	TGG/TGG	G/G	A/A	C/C	A/A	G/GA	T/T	G/G	T/A	C/T	G/T	A/A	G/G	T/T	G/G	A/A	A/A	A/A	C/C	T/T	A/A	G/G
104	A/A	A/A	TGG/TGG	A/A	A/A	C/C	A/A	G/GA	C/C	G/A	T/A	C/C	G/T	A/A	G/G	T/T	C/C	C/C	T/T	T/T	C/C	T/T	G/G	G/G
105	A/A	G/G	TGG/TGG	G/G	A/A	C/C	A/A	G/GA	C/C	A/A	T/T	C/C	G/G	A/A	G/G	./.	G/G	C/C	T/T	A/A	T/T	T/T	G/G	G/G
106	A/A	A/A	TGG/T	G/G	G/G	C/C	A/A	G/GA	C/C	G/A	T/A	C/C	G/T	A/A	G/G	T/T	G/C	C/C	T/T	T/T	C/C	T/T	G/G	A/G
107	A/A	A/A	TGG/TGG	G/G	A/A	C/C	A/A	G/GA	T/T	G/G	T/A	C/C	G/T	A/A	G/G	T/T	G/G	C/C	T/T	T/T	T/T	T/T	G/G	A/G
108	./.	A/A	TGG/TGG	G/G	A/A	T/T	A/T	G/G	C/C	G/G	T/A	C/T	G/T	A/A	G/G	T/T	G/G	C/C	T/T	T/T	C/C	T/T	G/G	A/G
109	A/A	A/A	TGG/TGG	G/G	G/G	T/T	A/A	G/GA	T/T	G/A	T/A	C/C	G/T	G/G	G/G	G/G	G/G	C/C	T/T	T/T	T/T	T/T	A/A	G/G
110	./.	A/A	TGG/T	G/G	A/A	C/C	A/A	G/GA	C/C	G/A	T/T	C/C	G/G	A/A	G/G	T/T	G/G	C/C	A/A	A/A	T/T	T/T	G/G	G/G
111	A/A	A/A	TGG/TGG	A/A	A/A	C/C	A/A	G/GA	C/C	G/G	T/A	C/C	G/G	./.	G/G	T/T	G/G	C/C	T/T	T/T	C/C	T/T	G/G	G/G
112	C/C	A/A	TGG/TGG	A/A	A/A	C/C	A/T	G/G	C/T	G/A	T/T	C/C	G/G	A/A	G/G	T/T	C/C	C/C	T/T	T/T	C/C	G/G	G/G	G/G
113	./.	A/A	TGG/TGG	G/G	A/A	C/C	T/T	G/GA	C/C	G/A	T/T	C/C	G/G	G/G	G/G	T/T	G/G	C/C	A/A	T/T	T/T	T/T	G/G	G/G
114	A/A	A/A	TGG/T	G/G	A/A	C/C	A/A	G/GA	C/C	G/A	T/T	C/C	G/G	G/G	G/G	T/T	G/G	A/A	A/A	A/A	C/C	T/T	A/A	G/G
115	A/A	A/A	TGG/TGG	G/G	A/A	C/C	A/A	G/GA	C/C	G/G	T/A	C/C	G/G	A/A	G/G	T/T	C/C	C/C	T/T	T/T	C/C	T/T	G/G	A/G
116	A/A	A/A	TGG/TGG	G/G	A/A	C/C	A/A	G/GA	C/C	G/A	T/T	C/C	G/G	A/A	G/C	T/T	G/G	C/C	T/T	A/A	C/C	T/T	G/G	G/G
117	A/A	A/A	TGG/TGG	G/G	A/A	C/T	A/A	G/GA	C/C	G/A	T/T	C/C	G/G	A/A	G/G	T/T	G/G	C/C	./.	T/T	C/C	T/T	G/G	G/G
118	A/A	A/A	TGG/TGG	A/A	G/G	C/C	A/A	G/GA	C/C	G/A	T/T	C/C	G/G	G/G	G/G	T/T	C/C	C/C	T/T	A/A	C/C	T/T	G/G	A/G
119	A/A	A/A	TGG/T	G/G	A/A	C/C	A/A	G/GA	C/C	A/A	T/T	C/C	G/G	A/A	G/G	G/G	G/G	A/A	T/T	A/A	C/C	T/T	A/A	G/G
120	A/A	A/A	TGG/TGG	G/G	G/G	T/T	A/A	G/GA	C/C	A/A	T/T	C/C	G/G	A/A	G/G	G/G	G/G	C/C	T/T	T/T	C/C	T/T	A/A	G/G
121	A/A	A/A	TGG/T	G/G	A/A	T/T	A/A	G/GA	./.	G/G	T/A	C/T	G/T	G/G	G/C	T/T	G/G	C/C	T/T	T/T	C/C	T/T	G/G	G/G
122	A/A	A/A	TGG/TGG	A/A	G/G	C/C	A/A	G/GA	C/C	G/A	T/A	C/T	G/T	A/A	G/G	T/T	G/G	C/C	T/T	T/T	C/C	T/T	G/G	G/G
123	A/A	A/A	TGG/TGG	G/G	A/A	C/C	A/A	G/GA	T/T	G/G	T/A	C/C	G/T	./.	G/G	T/T	G/G	A/A	T/T	A/A	T/T	T/T	G/G	A/G
124	A/A	A/A	TGG/TGG	G/G	A/A	C/C	A/A	G/GA	C/C	G/G	T/A	C/T	G/T	G/G	G/G	T/T	G/G	C/C	T/T	T/T	C/C	T/T	G/G	G/G
125	A/A	A/A	TGG/TGG	G/G	A/A	C/C	A/A	G/GA	T/T	G/G	T/A	C/C	G/T	A/A	G/G	T/T	G/G	A/A	T/T	T/T	C/C	T/T	G/G	G/G
126	A/A	A/A	TGG/TGG	G/G	A/A	T/T	A/A	G/GA	C/C	G/G	T/A	C/T	G/T	A/A	G/G	T/T	G/G	C/C	T/T	T/T	C/C	T/T	G/G	A/G
127	A/A	A/A	TGG/TGG	G/G	A/A	T/T	A/A	G/GA	C/C	G/A	T/T	C/T	G/G	A/A	G/G	T/T	G/G	C/C	T/T	T/T	C/C	T/T	./.	A/G
128	A/A	A/A	TGG/TGG	G/G	G/G	C/C	A/A	G/GA	C/T	G/A	./.	C/T	G/G	A/A	./.	T/T	G/G	C/C	T/T	T/T	C/C	T/T	G/G	G/G
129	A/A	A/A	TGG/TGG	G/G	A/A	C/C	A/A	G/GA	C/C	A/A	T/T	C/C	G/G	A/A	G/G	T/T	G/G	C/C	T/T	T/T	C/C	T/T	G/G	G/G
130	./.	A/A	TGG/TGG	G/G	A/A	T/T	T/T	G/G	C/C	G/G	T/A	C/T	G/T	A/A	G/G	T/T	C/C	C/C	T/T	T/T	C/C	T/T	G/G	A/G
131	A/A	A/A	TGG/TGG	G/G	A/A	C/C	A/A	G/G	T/T	G/A	T/A	C/C	G/T	A/A	G/G	T/T	G/G	C/C	T/T	T/T	C/C	G/G	G/G	G/G
132	./.	A/A	TGG/TGG	G/G	A/A	C/C	A/A	G/GA	C/T	G/A	./.	C/C	G/G	A/A	G/G	T/T	G/G	A/A	A/A	A/A	T/T	T/T	A/A	G/G
133	A/A	A/A	TGG/T	A/A	A/A	C/C	A/A	G/GA	C/C	G/G	T/A	C/C	G/T	G/G	G/G	T/T	G/G	C/C	T/T	T/T	C/C	G/G	G/G	G/G
134	./.	A/A	TGG/TGG	G/G	G/G	C/C	A/T	G/G	C/C	A/A	T/T	C/C	G/G	A/A	G/G	G/G	G/G	A/A	A/A	T/T	C/C	T/T	G/G	A/G
135	A/A	G/G	TGG/TGG	G/G	A/A	C/C	A/A	G/GA	C/C	G/G	T/A	C/C	G/T	A/A	G/G	T/T	G/G	C/C	T/T	./.	C/C	T/T	G/G	A/G
136	A/A	G/G	TGG/TGG	G/G	A/A	C/C	A/A	G/GA	T/T	G/G	T/A	C/T	G/T	G/G	G/G	G/G	G/G	C/C	A/A	T/T	C/C	T/T	G/G	G/G
137	A/A	G/G	TGG/TGG	A/A	A/A	C/C	T/T	G/G	T/T	G/G	T/A	C/T	G/T	A/A	G/G	T/T	G/G	A/A	T/T	A/A	C/C	T/T	G/G	G/G
138	A/A	A/A	TGG/TGG	A/A	G/G	C/C	A/A	G/GA	T/T	G/A	T/A	C/T	G/T	G/G	G/G	T/T	G/G	A/A	A/A	T/T	C/C	T/T	A/A	G/G
139	A/A	A/A	TGG/TGG	G/G	A/A	C/C	A/A	G/GA	T/T	G/A	T/A	C/T	G/T	./.	G/G	T/T	G/G	A/A	T/T	T/T	C/C	G/G	G/G	G/G
140	A/A	A/A	TGG/TGG	G/G	A/G	C/C	A/A	G/GA	C/C	A/A	T/T	C/C	G/G	A/A	G/G	T/T	G/G	C/C	T/T	T/T	C/C	G/G	G/G	G/G
141	A/A	A/A	TGG/TGG	G/G	G/G	C/C	A/A	G/GA	C/C	A/A	T/T	C/C	G/G	A/A	G/G	G/G	G/G	C/C	T/T	T/T	C/C	G/G	G/G	G/G
142	A/A	A/A	TGG/TGG	G/G	A/A	C/C	A/A	G/GA	T/T	G/G	T/A	C/T	G/T	G/G	G/G	G/G	G/G	./.	A/A	T/T	C/C	T/T	G/G	G/G
143	A/A	A/A	TGG/T	A/A	A/A	C/C	A/A	G/GA	T/T	G/A	T/T	C/C	G/T	A/A	C/C	T/T	G/G	C/C	T/T	T/T	C/C	T/T	G/G	G/G
SRR7600650	A/A	A/A	TGG/T	G/G	A/A	C/C	./.	G/GA	C/C	G/G	T/A	C/C	G/T	G/G	./.	./.	G/G	C/C	T/T	T/T	C/C	T/T	G/G	G/G
SRR7600652	A/A	A/A	TGG/T	G/G	A/A	C/C	A/A	G/GA	C/C	G/G	T/T	C/C	G/T	A/G	G/G	T/T	G/G	C/C	T/T	T/T	C/C	T/T	G/G	G/G
SRR7600665	A/A	A/A	TGG/TGG	G/G	A/A	C/C	A/A	G/G	C/C	G/G	T/T	C/C	G/G	A/A	G/G	T/T	G/G	C/C	T/T	T/T	C/C	T/T	G/G	G/G
SRR7600666	A/A	A/A	TGG/T	G/G	A/A	T/T	A/A	G/GA	C/C	G/A	T/A	C/C	G/T	A/A	G/G	T/T	G/G	C/C	T/T	T/T	C/C	T/T	G/G	G/G
SRR7600673	A/A	A/A	TGG/TGG	A/G	A/A	./.	A/A	G/GA	C/T	G/G	T/A	C/C	G/T	A/A	G/G	T/T	G/G	C/C	T/T	T/T	C/C	T/T	G/G	G/G
SRR7600676	A/A	A/A	TGG/TGG	A/G	A/A	T/T	A/A	G/GA	C/T	G/A	T/A	C/C	G/T	A/A	G/G	T/T	G/G	C/C	T/T	T/T	C/C	T/T	G/G	G/G
SRR7600684	./.	A/A	TGG/TGG	G/G	A/A	./.	A/A	G/G	C/T	G/G	T/T	C/T	G/T	./.	G/G	./.	G/G	C/C	T/T	T/T	C/C	T/T	G/G	G/G
SRR7600687	./.	A/G	TGG/TGG	A/G	A/A	C/C	./.	G/G	C/C	A/A	./.	C/C	./.	./.	G/G	T/T	./.	C/C	T/T	./.	C/C	T/T	./.	G/G
SRR7600695	C/C	A/A	TGG/TGG	G/G	A/A	C/C	./.	G/G	T/T	G/G	T/T	C/C	G/G	./.	./.	T/T	G/G	C/C	T/T	./.	C/C	T/T	G/G	G/G
SRR7600698	A/A	A/A	TGG/T	G/G	A/A	C/C	A/A	G/GA	./.	G/A	T/A	C/C	G/G	./.	G/G	./.	G/G	C/C	T/T	T/T	C/C	T/T	G/G	G/G
SRR7600704	C/C	A/A	TGG/T	A/A	A/A	C/C	A/A	G/G	C/T	G/G	T/A	C/C	G/T	G/G	G/G	T/T	G/G	C/C	T/T	T/T	C/C	T/T	G/G	G/G
SRR7600712	A/A	A/A	TGG/TGG	A/A	A/A	C/C	A/A	G/GA	C/C	G/G	T/A	C/C	G/G	A/A	G/G	T/T	G/G	C/C	T/T	T/T	C/C	T/T	G/G	G/G
SRR7600716	A/A	A/A	TGG/T	./.	A/A	C/C	A/A	G/GA	C/T	G/G	T/A	C/C	G/T	A/A	G/G	T/T	G/G	C/C	T/T	T/T	C/C	T/T	G/G	G/G
SRR7600717	A/C	A/A	TGG/T	G/G	A/A	C/T	A/A	G/G	C/T	G/G	T/A	C/C	G/T	A/A	G/G	T/T	G/G	C/C	T/T	T/T	C/C	T/T	G/G	G/G
SRR7600720	A/A	A/A	TGG/T	A/G	A/A	./.	A/A	G/G	C/C	G/G	T/A	C/T	G/G	A/A	G/G	T/T	G/G	C/C	T/T	T/T	C/C	T/T	G/G	G/G
SRR7600722	A/A	A/A	TGG/TGG	A/G	A/A	T/T	A/A	G/G	./.	G/G	T/A	C/T	T/T	A/A	G/G	T/T	G/G	C/C	T/T	T/T	C/C	T/T	G/G	G/G
SRR7600729	A/C	A/A	TGG/TGG	G/G	A/A	T/T	A/A	G/GA	C/C	G/A	T/A	C/C	./.	G/G	G/G	T/T	G/G	C/C	T/T	T/T	C/C	T/T	G/G	G/G
SRR7600731	A/A	A/G	TGG/TGG	./.	A/A	T/T	A/A	G/G	C/C	A/A	T/A	C/C	G/T	A/G	G/G	T/T	G/G	C/C	T/T	T/T	C/C	T/T	G/G	G/G
SRR7600738	A/A	A/A	TGG/TGG	A/G	A/A	T/T	A/A	G/GA	C/T	G/A	T/A	C/C	G/T	A/G	G/G	T/T	G/G	C/C	T/T	T/T	C/C	T/T	G/G	G/G
SRR7600748	A/A	A/A	TGG/TGG	A/A	A/A	C/C	A/A	G/G	C/C	G/G	T/A	C/C	G/G	A/A	G/G	T/T	G/G	C/C	T/A	T/T	C/C	T/T	G/G	G/G
SRR7600752	A/A	A/A	./.	./.	A/A	C/C	A/A	G/GA	T/T	A/A	T/T	C/T	G/T	A/A	G/G	T/T	G/G	C/C	T/T	T/T	C/C	G/G	G/G	G/G
SRR7600756	A/A	A/A	TGG/T	A/A	A/A	./.	./.	G/GA	T/T	G/G	T/A	C/C	G/T	G/G	G/G	T/T	G/G	C/C	T/T	T/T	C/C	T/G	G/G	G/G
SRR7600758	A/A	A/A	TGG/T	A/G	A/A	C/C	./.	G/G	./.	G/A	T/T	C/C	G/T	A/A	G/G	T/T	G/G	C/C	./.	T/T	C/C	G/G	./.	G/G
SRR7600759	./.	A/G	TGG/TGG	A/G	A/A	T/T	A/A	G/G	C/C	G/A	T/A	C/C	G/T	A/A	G/G	T/T	G/G	C/C	T/T	T/T	C/C	T/T	G/G	G/G
SRR7600767	A/A	A/A	TGG/T	A/A	A/A	C/C	A/A	G/GA	C/C	G/G	T/A	C/T	G/G	A/A	G/G	T/T	G/G	C/C	T/T	T/T	C/C	T/T	G/G	G/G
SRR7600768	A/A	./.	TGG/TGG	G/G	A/A	C/T	A/A	G/GA	C/C	G/A	T/A	C/C	G/G	G/G	G/G	T/T	G/G	C/C	T/T	T/T	C/C	T/T	G/G	G/G
SRR7600770	A/A	A/A	TGG/T	G/G	A/A	C/C	A/A	G/GA	C/T	G/G	T/A	C/T	G/T	./.	G/G	T/T	G/G	C/C	T/T	T/T	C/C	T/T	G/G	G/G
SRR7600771	A/A	A/A	TGG/T	./.	G/G	./.	./.	G/GA	T/T	G/A	T/T	./.	G/T	A/A	G/G	T/T	G/G	C/C	T/T	T/T	C/C	T/T	G/G	G/G
SRR7600774	A/A	A/A	TGG/TGG	G/G	A/G	C/C	A/A	G/GA	T/T	G/G	T/A	C/C	G/T	G/G	G/G	./.	G/G	C/C	T/T	T/T	C/C	T/T	G/G	G/G
SRR7600780	A/A	A/G	TGG/TGG	G/G	A/A	C/T	A/A	G/GA	C/C	G/A	T/A	C/T	G/T	A/G	G/G	T/T	G/G	C/C	T/T	T/T	C/C	T/G	G/G	G/G
SRR7600790	A/C	A/A	TGG/T	A/A	A/A	C/C	A/A	G/GA	T/T	G/G	T/A	C/C	G/T	G/G	G/G	T/T	G/G	C/C	T/T	T/T	C/C	T/T	G/G	G/G
SRR7600795	A/A	A/A	TGG/TGG	A/G	A/A	T/T	A/A	G/G	C/C	G/G	T/A	C/C	G/T	A/A	G/G	T/T	G/G	C/C	T/T	T/T	C/C	T/T	./.	G/G
SRR7600797	A/A	G/G	TGG/T	G/G	A/A	C/T	A/A	GA/GA	C/C	G/G	T/A	C/T	G/T	A/A	G/G	./.	G/G	C/C	T/T	T/T	C/C	T/T	G/G	G/G
SRR7600800	A/A	A/A	TGG/TGG	A/A	A/A	T/T	A/A	G/G	T/T	G/A	T/A	C/C	G/G	A/A	G/G	T/T	G/G	C/C	T/T	T/T	C/C	T/T	G/G	G/G
SRR7600801	A/C	A/A	TGG/T	G/G	A/A	C/C	A/A	G/GA	C/T	G/G	T/T	C/C	G/T	A/A	G/G	T/T	G/G	C/C	T/T	T/T	C/C	T/T	G/G	G/G
SRR7600808	A/A	A/A	TGG/T	G/G	A/A	C/C	A/A	G/G	C/C	G/A	./.	C/C	G/G	A/A	G/G	T/T	G/G	C/C	T/T	T/T	C/C	T/T	G/G	G/G
SRR7600809	A/A	A/A	TGG/T	G/G	A/A	C/T	A/A	G/GA	C/C	G/A	T/A	C/C	G/G	./.	G/G	T/T	G/G	C/C	T/T	T/T	C/C	T/T	G/G	G/G
SRR7600813	A/A	A/A	TGG/T	G/G	A/A	C/C	A/A	G/GA	C/T	G/G	T/A	C/C	G/T	A/A	G/G	./.	G/G	C/C	T/T	T/T	C/C	T/T	G/G	G/G
SRR7600818	A/A	A/A	TGG/TGG	G/G	A/A	./.	./.	G/G	T/T	G/A	A/A	C/C	G/G	A/A	G/G	T/T	G/G	C/C	T/T	T/T	C/C	T/G	G/G	G/G
SRR7600820	A/A	A/A	TGG/TGG	G/G	A/A	C/T	A/A	G/GA	C/C	G/A	T/T	C/C	G/T	A/A	G/C	T/T	G/G	C/C	T/T	T/T	C/C	T/T	G/G	G/G
SRR7600825	./.	A/A	TGG/TGG	G/G	A/A	C/C	./.	G/G	C/C	G/G	A/A	C/C	G/G	A/A	G/G	T/T	G/G	C/C	T/T	T/T	C/C	./.	./.	G/G
SRR7600828	A/A	A/A	TGG/TGG	A/A	A/A	./.	A/A	G/GA	T/T	G/A	T/T	C/C	G/T	./.	G/G	./.	G/G	C/C	T/T	T/T	C/C	T/T	G/G	G/G
SRR7600832	A/A	A/A	TGG/TGG	G/G	A/A	C/C	A/A	G/GA	C/C	G/A	T/A	C/T	G/T	A/A	./.	T/T	G/G	C/C	T/T	T/T	C/C	T/T	G/G	./.
SRR7600835	A/A	A/A	TGG/TGG	G/G	A/A	C/C	A/A	G/GA	C/C	G/A	T/A	C/C	G/G	A/G	G/G	T/T	G/C	C/C	T/T	T/T	C/C	T/T	G/G	G/G
SRR7600838	A/A	A/A	T/T	G/G	A/A	C/C	A/A	G/GA	C/T	G/G	A/A	C/C	G/G	./.	./.	T/T	G/G	C/C	T/T	T/T	C/C	T/T	G/G	G/G
SRR7600840	A/A	A/A	TGG/TGG	A/G	./.	C/C	A/A	G/GA	T/T	G/A	T/A	C/C	G/G	A/A	G/G	T/T	G/G	./.	T/T	T/T	C/C	T/T	G/G	G/G
SRR7600844	A/A	A/A	TGG/T	G/G	A/A	C/T	A/A	G/GA	C/C	G/G	T/T	C/C	G/T	A/A	G/G	T/T	G/G	C/C	T/T	T/T	C/C	T/T	G/G	G/G
SRR7600848	A/A	A/A	TGG/TGG	A/A	A/A	T/T	A/A	G/G	C/C	G/G	T/A	C/C	G/T	A/A	G/G	T/T	G/G	C/C	T/T	T/T	C/C	T/T	G/G	G/G
SRR7600850	A/A	A/A	TGG/TGG	A/A	G/G	T/T	A/A	GA/GA	T/T	G/A	A/A	C/C	G/T	A/A	G/G	T/T	G/G	C/C	T/T	T/T	C/C	T/T	G/G	G/G
SRR7600853	A/A	A/A	TGG/TGG	A/G	A/A	C/T	A/A	G/G	C/T	G/A	T/T	C/C	G/T	A/G	G/G	T/T	G/G	C/C	T/T	T/T	C/C	T/T	G/G	G/G
SRR7600861	A/A	A/A	TGG/T	A/G	A/A	T/T	A/A	G/G	./.	G/G	T/T	C/C	G/T	A/A	G/G	T/T	G/G	C/C	T/T	T/T	C/C	T/T	G/G	G/G
SRR7600862	A/A	A/A	TGG/TGG	G/G	A/A	T/T	A/A	G/GA	C/T	G/G	T/A	C/C	G/T	A/A	G/G	T/T	G/G	C/C	T/T	T/T	C/C	T/T	G/G	G/G
SRR7600863	./.	A/A	TGG/TGG	G/G	A/A	T/T	A/A	G/G	C/C	G/G	T/A	C/T	G/T	A/A	G/G	T/T	G/G	C/C	T/T	T/T	C/C	T/T	G/G	G/G
SRR7600866	A/A	A/A	TGG/TGG	G/G	A/A	C/C	A/A	G/G	T/T	G/G	T/T	C/T	G/G	A/A	G/G	T/T	./.	./.	T/T	T/T	C/C	T/T	G/G	G/G
SRR7600868	A/A	A/A	TGG/TGG	G/G	A/A	C/C	A/A	G/GA	./.	G/G	T/T	C/C	G/G	A/A	G/G	T/T	G/G	C/C	T/T	T/T	C/C	T/T	G/G	G/G
SRR7600869	A/A	A/A	TGG/T	G/G	A/A	T/T	A/A	G/GA	C/C	G/G	T/T	C/T	G/G	A/A	G/G	T/T	G/G	C/C	T/T	T/T	C/C	T/T	G/G	G/G
SRR7600871	A/A	A/A	TGG/T	A/G	A/A	T/T	A/A	G/G	C/C	G/G	T/A	./.	G/T	A/A	G/G	T/T	G/G	C/C	T/A	T/T	C/C	./.	G/G	G/G
SRR7600875	A/A	./.	TGG/TGG	G/G	A/A	T/T	A/A	G/GA	C/C	G/A	T/T	C/T	T/T	A/A	./.	T/T	G/G	C/C	T/T	./.	C/C	T/T	G/G	G/G
SRR7600877	C/C	A/A	TGG/T	A/A	A/A	C/C	A/A	G/GA	C/C	A/A	T/A	C/T	G/T	G/G	G/G	T/T	G/G	C/C	T/T	T/T	C/C	T/T	G/G	G/G
SRR7600880	C/C	A/A	TGG/T	G/G	./.	C/T	A/A	G/GA	./.	G/G	T/A	C/C	G/G	./.	G/G	T/T	G/G	C/C	T/T	T/T	C/C	T/T	G/G	./.
SRR7600881	A/A	A/G	TGG/TGG	G/G	A/A	T/T	A/A	G/GA	C/T	G/A	T/A	C/T	G/T	A/A	G/G	T/T	G/G	C/C	T/T	T/T	C/C	T/T	G/G	G/G
SRR7600893	./.	A/A	TGG/TGG	G/G	A/A	T/T	A/A	G/G	C/C	G/G	T/A	C/T	G/G	A/A	G/G	T/T	G/G	C/C	T/T	T/T	C/C	T/T	G/G	G/G
SRR7600902	./.	A/A	TGG/TGG	G/G	A/A	T/T	A/A	G/G	./.	G/G	T/T	./.	G/G	A/A	./.	T/T	G/G	C/C	T/T	T/T	C/C	T/T	G/G	G/G
SRR7600904	./.	A/A	TGG/T	./.	A/A	C/C	./.	G/G	C/T	G/A	A/A	C/T	G/T	A/A	G/G	T/T	G/G	C/C	T/T	T/T	C/C	T/T	G/G	G/G
SRR7600909	A/A	A/A	TGG/T	A/G	A/A	./.	A/A	G/GA	C/C	G/G	T/A	C/T	G/T	A/A	G/G	T/T	G/G	C/C	T/T	T/T	C/C	T/T	G/G	G/G
SRR7600914	./.	A/A	TGG/TGG	A/G	./.	C/T	A/T	G/GA	C/C	G/A	T/A	C/C	G/T	A/A	./.	T/T	G/G	C/C	T/T	T/T	C/C	T/T	G/G	G/G
SRR7600918	A/C	A/A	TGG/TGG	A/G	A/A	C/T	A/A	G/GA	C/T	G/A	T/A	C/T	G/T	A/A	G/C	T/T	G/G	C/C	T/T	T/T	C/C	T/G	G/G	G/G
SRR7600919	A/A	A/A	TGG/TGG	G/G	A/A	C/C	A/A	G/GA	T/T	G/A	T/A	C/C	G/T	A/A	G/G	T/T	G/G	C/C	T/T	T/T	./.	G/G	G/G	G/G
SRR7600924	A/A	A/A	TGG/TGG	G/G	A/A	./.	A/A	G/GA	C/C	G/A	T/T	C/C	G/T	A/A	G/G	T/T	G/G	C/C	T/T	T/T	C/C	T/T	G/G	G/G
SRR7600932	./.	A/A	TGG/TGG	./.	./.	C/C	A/A	G/G	./.	A/A	T/A	C/C	G/G	A/A	G/G	T/T	G/G	C/C	T/T	T/T	C/C	T/T	G/G	G/G
SRR7600933	A/A	A/A	TGG/TGG	G/G	A/A	C/C	A/A	G/GA	C/C	G/A	T/A	C/C	G/T	A/A	G/G	T/T	G/G	C/C	T/T	T/T	C/C	T/T	G/G	G/G
SRR7600934	A/A	A/A	TGG/T	A/A	A/A	T/T	./.	G/GA	C/C	G/G	T/A	C/C	G/G	A/A	G/G	T/T	G/G	C/C	T/T	T/T	./.	T/T	G/G	G/G
SRR7600936	C/C	A/A	./.	A/G	A/A	C/C	T/T	G/G	C/C	G/G	T/T	C/C	G/G	G/G	G/G	T/T	G/G	./.	T/T	./.	C/C	T/T	G/G	G/G
SRR7600941	A/A	A/A	TGG/TGG	A/A	A/A	C/C	A/A	G/GA	C/T	G/G	T/A	C/T	G/T	G/G	G/G	T/T	G/G	C/C	T/T	T/T	C/C	T/T	G/G	G/G
SRR7600954	A/A	A/A	TGG/T	A/G	A/A	C/C	A/A	GA/GA	./.	G/A	T/A	C/T	G/T	G/G	G/G	T/T	G/G	./.	T/T	T/T	C/C	T/T	G/G	G/G
SRR7600958	./.	A/A	TGG/T	G/G	A/A	C/C	A/A	G/G	C/C	G/A	T/T	C/C	G/T	A/A	G/G	T/T	G/G	C/C	T/T	T/T	C/C	T/T	G/G	G/G
SRR7600965	C/C	A/A	TGG/TGG	G/G	A/A	C/C	A/A	G/GA	T/T	G/A	T/T	T/T	G/G	A/A	G/G	./.	G/G	./.	T/T	T/T	C/C	T/T	G/G	G/G
SRR7600969	A/A	A/A	TGG/TGG	G/G	A/A	C/C	A/A	G/G	C/C	G/G	T/A	C/C	G/T	A/A	G/G	T/T	G/G	C/C	T/T	T/T	C/C	T/T	G/G	G/G
SRR7600980	A/A	A/A	TGG/TGG	A/A	A/G	T/T	A/A	G/GA	C/T	G/A	T/A	C/C	G/G	G/G	G/G	T/T	G/G	C/C	T/T	T/T	C/C	T/T	G/G	G/G
SRR7600981	A/A	A/A	TGG/TGG	G/G	A/A	T/T	./.	G/GA	C/T	G/G	T/A	C/T	G/G	A/A	G/G	T/T	G/G	C/C	T/T	T/T	C/C	T/T	./.	G/G
SRR7600983	A/A	A/A	TGG/T	G/G	A/A	C/C	A/A	G/G	T/T	G/A	T/T	C/C	G/G	A/A	G/G	T/T	G/G	C/C	T/T	T/T	C/C	T/T	./.	G/G
SRR7600987	./.	A/A	TGG/TGG	A/G	A/A	./.	A/A	G/GA	T/T	G/A	T/T	C/C	G/G	G/G	G/G	T/T	G/G	C/C	T/T	T/T	C/C	G/G	G/G	./.
SRR7600988	A/A	A/A	TGG/TGG	A/A	A/A	C/C	A/A	G/GA	C/C	G/G	T/A	C/C	G/T	A/A	G/G	T/T	G/G	C/C	T/T	T/T	C/C	T/T	G/G	G/G
SRR7600989	A/C	A/A	TGG/TGG	G/G	A/A	T/T	./.	G/GA	T/T	G/G	T/A	C/T	G/T	./.	G/G	T/T	G/G	C/C	T/T	T/T	C/C	T/G	G/G	G/G
SRR7600991	A/C	./.	TGG/T	G/G	A/A	./.	A/A	G/GA	./.	G/A	T/T	C/C	G/T	A/A	G/G	./.	G/G	C/C	T/T	T/T	C/C	T/T	G/G	G/G
SRR7600992	A/A	A/A	TGG/TGG	G/G	A/A	T/T	A/A	G/GA	./.	G/G	T/A	C/C	G/T	A/A	G/G	T/T	G/G	C/C	T/T	T/T	C/C	T/T	G/G	G/G
SRR7600998	A/A	A/A	TGG/TGG	A/G	A/A	./.	A/A	G/GA	C/C	G/G	T/A	C/C	T/T	./.	G/G	T/T	G/G	C/C	T/T	T/T	C/C	T/T	G/G	G/G
SRR7600999	A/A	A/A	TGG/TGG	A/G	A/A	T/T	A/A	G/GA	C/C	G/G	A/A	C/C	G/G	A/G	G/G	T/T	G/G	C/C	T/T	T/T	C/C	T/T	G/G	G/G
SRR7601000	A/A	G/G	TGG/T	G/G	G/G	T/T	A/A	G/GA	./.	G/G	T/A	C/C	G/T	A/A	./.	T/T	G/G	C/C	T/T	T/T	C/C	T/T	./.	G/G
SRR7601005	A/A	A/A	TGG/TGG	A/A	A/A	T/T	A/A	GA/GA	T/T	G/A	T/T	C/C	G/G	./.	./.	T/T	G/G	C/C	T/T	T/T	C/C	G/G	G/G	./.
SRR7601007	A/A	A/A	TGG/TGG	G/G	A/A	T/T	A/A	G/GA	C/C	G/G	T/A	C/C	G/G	./.	G/G	./.	G/G	C/C	T/T	T/T	C/C	T/T	G/G	G/G
SRR7601020	A/A	G/G	TGG/TGG	./.	A/A	T/T	A/A	G/G	C/C	G/G	T/A	C/C	G/G	./.	G/G	T/T	G/G	C/C	./.	T/T	C/C	T/T	G/G	G/G
SRR7601023	A/A	A/A	TGG/TGG	G/G	A/A	C/C	A/A	G/G	C/T	G/G	T/A	C/T	G/T	G/G	G/G	T/T	G/G	C/C	T/T	T/T	C/C	T/T	G/G	G/G
SRR7601036	A/A	A/A	TGG/TGG	G/G	A/A	./.	A/A	G/G	C/C	G/A	T/A	C/C	G/G	A/A	G/G	T/T	G/G	C/C	T/T	T/T	C/C	T/T	G/G	G/G
SRR7601037	./.	A/A	TGG/TGG	A/A	A/A	C/C	A/A	G/GA	./.	G/A	T/A	C/C	G/G	A/A	G/G	T/T	G/G	C/C	T/T	T/T	C/C	G/G	G/G	G/G
SRR7601040	./.	A/A	TGG/TGG	G/G	A/A	T/T	A/A	G/GA	C/C	G/G	T/T	C/C	G/T	A/A	G/G	T/T	G/G	C/C	T/T	T/T	C/C	T/T	./.	G/G
SRR7601041	./.	A/A	TGG/TGG	A/A	A/A	C/C	A/A	G/G	C/C	G/G	T/T	C/C	G/G	A/A	G/G	T/T	G/G	./.	./.	T/T	C/C	T/T	G/G	G/G
SRR7601046	A/A	A/A	TGG/TGG	A/G	A/A	C/C	A/A	G/GA	./.	G/G	T/T	C/C	G/T	G/G	G/G	T/T	G/G	C/C	T/T	T/T	C/C	T/T	G/G	G/G
SRR7601048	A/C	A/A	TGG/T	A/A	A/A	C/C	A/A	G/GA	./.	G/A	T/T	C/C	G/G	A/G	G/G	T/T	G/G	C/C	T/T	T/T	C/C	T/T	G/G	G/G
SRR7601052	./.	A/G	T/T	G/G	A/A	C/C	A/A	G/GA	C/T	G/A	T/A	C/T	G/T	A/A	./.	T/T	G/G	C/C	T/T	T/T	./.	T/T	G/G	G/G
SRR7601055	A/A	A/A	TGG/T	G/G	A/A	C/C	A/A	G/GA	./.	G/G	T/A	C/T	G/T	A/A	G/G	T/T	G/G	C/C	T/T	T/T	C/C	T/T	G/G	G/G
SRR7601056	A/A	A/A	TGG/T	G/G	A/A	C/T	A/A	G/GA	C/C	G/G	T/T	C/C	G/T	A/A	G/G	T/T	G/G	C/C	T/T	T/T	C/C	T/T	G/G	G/G
SRR7601057	A/A	A/A	TGG/T	A/G	A/A	C/C	A/A	G/GA	T/T	G/A	T/T	C/C	G/T	A/G	G/G	T/T	G/G	C/C	T/T	T/T	C/C	T/T	G/G	G/G
SRR7601058	A/A	A/A	TGG/T	A/G	A/A	C/T	A/A	G/GA	C/T	G/G	T/A	C/T	G/T	A/A	G/G	T/T	G/G	C/C	T/T	T/T	C/C	T/T	G/G	G/G
SRR7601059	A/C	A/A	TGG/TGG	A/G	A/A	T/T	A/A	G/GA	./.	G/G	T/A	C/C	G/T	A/A	G/G	T/T	G/G	C/C	./.	T/T	C/C	T/T	G/G	G/G
SRR7601064	A/A	A/A	TGG/T	A/A	A/A	./.	./.	G/G	./.	A/A	T/T	C/C	G/G	A/A	G/G	T/T	G/G	C/C	T/T	T/T	C/C	T/T	G/G	G/G
SRR7601067	A/A	A/A	TGG/TGG	./.	A/A	C/C	A/A	G/GA	./.	G/A	T/T	C/C	G/T	A/A	G/G	T/T	G/G	C/C	T/T	T/T	C/C	T/T	G/G	G/G
SRR7601086	A/A	A/A	TGG/TGG	G/G	A/A	C/C	A/A	G/G	./.	G/G	T/T	C/C	G/G	A/A	G/G	T/T	G/G	C/C	T/T	T/T	C/C	T/T	G/G	G/G
SRR7601089	A/A	A/A	TGG/TGG	A/G	A/A	T/T	A/A	G/GA	./.	G/G	T/A	C/C	G/T	A/G	G/G	T/T	G/G	C/C	T/T	T/T	C/C	T/T	G/G	./.
SRR7601100	A/A	A/A	TGG/TGG	G/G	A/A	C/C	A/A	G/G	C/C	G/G	T/A	C/C	G/T	A/A	G/G	T/T	G/G	C/C	T/T	T/T	C/C	T/T	G/G	G/G
SRR7601103	./.	A/A	TGG/T	G/G	A/A	T/T	./.	G/GA	C/C	G/G	T/A	C/C	G/T	A/A	G/G	T/T	G/G	C/C	T/T	T/T	C/C	T/T	G/G	G/G
SRR7601104	A/A	A/A	TGG/TGG	G/G	A/A	C/C	A/A	G/GA	C/C	G/G	T/A	C/C	G/T	A/A	G/G	T/T	G/G	C/C	T/T	T/T	C/C	T/T	G/G	G/G
SRR7601105	A/A	A/A	TGG/T	G/G	A/A	T/T	A/A	G/G	C/C	G/G	T/A	C/T	G/T	A/A	./.	T/T	G/G	C/C	T/T	T/T	C/C	T/T	G/G	G/G
SRR7601108	A/A	A/A	TGG/TGG	G/G	A/A	./.	A/A	G/G	C/C	G/G	T/T	C/C	T/T	A/A	G/G	T/T	./.	C/C	T/T	T/T	C/C	T/T	./.	G/G
SRR7601112	A/A	A/A	TGG/T	./.	G/G	C/C	A/A	G/GA	T/T	G/A	T/A	C/C	G/T	./.	G/G	T/T	G/G	C/C	T/T	T/T	C/C	T/T	G/G	G/G
SRR7601119	A/C	A/A	TGG/TGG	G/G	A/A	C/C	A/A	G/GA	C/C	G/G	T/A	C/T	G/T	A/G	G/G	T/T	G/G	C/C	T/T	T/T	C/C	T/T	G/G	G/G
SRR7601120	C/C	A/A	TGG/T	G/G	A/A	C/T	A/A	G/GA	C/C	G/A	T/A	C/T	G/G	A/A	G/G	T/T	G/G	C/C	T/T	T/T	C/C	G/G	G/G	G/G
SRR7601121	./.	A/A	TGG/TGG	./.	A/A	./.	A/A	./.	T/T	G/A	T/A	./.	G/T	A/A	G/G	T/T	G/G	C/C	./.	T/T	C/C	G/G	G/G	G/G
SRR7601123	A/A	A/A	TGG/TGG	A/A	A/A	C/C	A/A	G/GA	T/T	G/G	T/A	C/C	G/G	A/A	G/G	T/T	G/G	C/C	T/T	T/T	C/C	T/T	G/G	G/G
SRR7601128	A/A	A/A	TGG/T	./.	A/A	C/T	A/A	G/G	T/T	G/A	T/T	C/T	G/T	A/A	G/C	./.	G/G	C/C	T/T	T/T	C/C	T/T	G/G	G/G
SRR7601134	A/C	A/G	TGG/T	G/G	A/A	C/C	A/A	G/G	T/T	G/G	T/A	C/T	G/T	A/A	G/G	T/T	G/G	C/C	T/T	T/T	C/C	T/T	G/G	G/G
SRR7601137	A/A	A/A	TGG/TGG	G/G	A/A	C/C	A/A	G/G	C/C	G/G	T/T	C/C	G/T	G/G	G/G	T/T	G/G	C/C	T/T	T/T	C/C	T/T	G/G	G/G
SRR7601138	A/A	A/A	TGG/TGG	A/G	A/A	C/T	./.	G/G	T/T	G/G	T/T	C/C	G/G	A/G	G/G	T/T	G/G	C/C	T/T	T/T	C/C	T/T	G/G	./.
SRR7601154	A/A	A/A	TGG/T	G/G	A/A	C/C	A/A	G/GA	C/C	G/A	T/T	C/C	G/G	A/A	C/C	T/T	G/G	C/C	T/T	T/T	C/C	T/T	G/G	G/G
SRR7630975	A/A	A/A	TGG/TGG	A/G	A/A	C/C	A/A	G/GA	C/C	G/A	T/A	C/C	G/T	A/A	G/G	T/T	G/G	C/C	T/T	T/T	./.	T/T	G/G	G/G
SRR7630980	A/A	G/G	TGG/TGG	G/G	A/A	C/C	A/A	G/GA	C/C	G/A	T/T	C/T	G/T	G/G	G/G	T/T	G/G	C/C	T/T	T/T	C/C	T/T	G/G	./.
SRR7630981	./.	A/A	TGG/T	A/A	A/A	T/T	A/A	G/GA	./.	G/G	T/A	C/T	G/G	A/A	G/G	T/T	G/G	C/C	T/T	T/T	C/C	T/T	G/G	./.
SRR7630983	A/A	A/A	TGG/T	G/G	A/A	./.	A/A	G/GA	C/C	G/G	T/A	C/C	G/G	./.	./.	./.	G/G	C/C	T/T	T/T	C/C	T/T	G/G	G/G
SRR7630994	C/C	G/G	TGG/TGG	./.	A/A	C/C	A/A	G/GA	C/C	G/G	T/A	C/T	G/T	./.	G/G	T/T	G/G	C/C	T/T	T/T	C/C	T/T	G/G	./.
SRR7630996	A/A	A/A	TGG/T	A/G	A/A	T/T	./.	G/GA	C/C	G/G	T/A	C/C	G/T	A/A	G/G	T/T	G/G	C/C	T/T	T/T	C/C	T/T	G/G	G/G
SRR7631000	A/A	A/A	TGG/TGG	G/G	A/A	C/T	./.	G/GA	C/C	G/A	T/A	C/C	G/T	A/A	G/G	T/T	G/G	C/C	T/T	T/T	C/C	T/T	G/G	G/G
SRR7631005	C/C	A/A	TGG/TGG	A/A	A/A	./.	./.	G/G	C/C	G/G	T/A	C/C	G/G	A/A	G/G	T/T	G/G	C/C	T/T	T/T	C/C	T/T	G/G	G/G
SRR7631009	A/A	A/A	TGG/TGG	A/A	A/G	C/C	A/A	G/GA	C/C	G/A	T/T	C/C	G/G	A/A	G/G	T/T	C/C	A/A	T/T	T/T	C/C	T/T	G/G	G/G
SRR7631019	A/A	A/A	TGG/TGG	G/G	A/A	C/C	A/A	G/GA	C/C	G/A	T/A	C/C	G/T	A/A	G/G	T/T	G/G	C/C	T/T	T/T	./.	T/T	./.	G/G
SRR7631021	A/A	A/A	TGG/TGG	G/G	A/A	C/C	A/A	G/GA	T/T	G/A	T/A	C/C	G/T	A/A	G/G	T/T	G/G	C/C	T/T	./.	C/C	T/T	G/G	G/G
SRR7631022	A/A	A/A	TGG/TGG	A/A	A/A	C/C	A/A	G/G	T/T	G/G	T/A	C/C	G/T	A/A	G/G	T/T	G/G	C/C	T/T	T/T	C/C	T/G	G/G	G/G
SRR7631027	A/A	A/A	TGG/TGG	./.	A/A	C/C	A/A	G/G	C/C	G/A	T/T	./.	./.	A/A	G/G	T/T	G/G	C/C	T/T	T/T	C/C	G/G	A/G	G/G
SRR7631028	A/A	A/A	./.	G/G	A/A	C/C	A/A	G/GA	T/T	G/G	T/T	C/C	G/G	A/A	./.	T/T	G/G	C/C	T/T	T/T	C/C	T/T	G/G	./.
SRR7631029	A/A	A/A	TGG/TGG	A/A	A/A	T/T	A/A	G/GA	C/C	G/G	T/A	C/C	G/G	A/A	C/C	T/T	G/G	C/C	T/T	T/T	C/C	G/G	G/G	G/G
SRR7631034	A/A	G/G	TGG/T	A/A	A/A	C/C	A/A	G/GA	./.	A/A	T/T	C/C	G/G	A/G	G/G	T/T	G/G	C/C	T/T	T/T	C/C	G/G	G/G	G/G
SRR7631036	A/A	A/A	TGG/T	A/A	A/A	C/C	A/A	G/G	T/T	G/A	T/A	C/C	G/T	A/A	G/G	T/T	G/G	C/C	T/T	T/T	C/C	G/G	G/G	G/G
SRR7631039	A/C	A/A	TGG/T	A/A	A/A	C/C	A/T	G/GA	C/C	G/A	T/T	C/C	G/G	A/A	G/G	T/T	G/G	C/C	T/T	T/T	C/C	T/T	G/G	G/G
SRR7631046	A/A	A/A	TGG/TGG	G/G	A/A	C/C	A/A	G/GA	C/C	G/A	T/A	C/C	G/G	A/A	G/G	T/T	G/G	C/C	T/T	T/T	C/C	T/T	G/G	G/G
SRR7631058	A/C	A/A	TGG/T	A/G	A/A	./.	A/A	G/GA	T/T	G/G	T/A	C/T	G/T	A/A	G/G	T/T	G/G	C/C	T/T	T/T	C/C	T/T	./.	G/G
SRR7631061	A/A	A/A	TGG/T	A/G	A/A	./.	A/A	G/GA	C/C	G/G	T/A	C/C	G/T	A/A	G/G	T/T	G/G	C/C	T/T	T/T	C/C	T/T	G/G	G/G
SRR7631064	A/A	A/A	TGG/TGG	G/G	A/A	C/C	A/A	G/GA	T/T	G/G	T/A	C/C	G/T	./.	G/G	T/T	G/G	./.	T/T	T/T	C/C	T/T	G/G	G/G
SRR7631072	A/A	A/A	TGG/TGG	G/G	A/A	C/C	A/A	G/GA	C/C	G/A	T/T	C/C	G/G	G/G	G/G	T/T	G/G	C/C	T/T	T/T	C/C	T/T	G/G	G/G
SRR7631077	./.	A/A	TGG/TGG	G/G	A/A	./.	A/A	G/GA	C/C	A/A	T/A	C/C	G/T	A/A	G/G	T/T	G/G	C/A	T/T	T/T	C/C	G/G	G/G	./.
SRR7631078	A/A	A/A	TGG/T	A/A	A/A	C/T	A/A	G/GA	C/T	G/G	T/A	C/C	G/T	A/A	G/G	T/T	G/G	C/C	T/T	T/T	C/C	T/T	G/G	G/G
SRR7631082	C/C	A/A	TGG/TGG	A/A	A/A	C/C	A/A	G/GA	C/C	G/G	T/A	C/C	G/T	A/A	G/G	T/T	G/G	C/C	T/T	T/T	C/C	T/T	G/G	G/G
SRR7631083	A/C	A/A	TGG/T	A/G	A/A	C/C	A/A	G/GA	C/C	G/A	T/A	C/T	G/G	A/A	G/G	T/T	G/G	C/C	T/T	T/T	C/C	T/T	G/G	G/G
SRR7631084	C/C	A/A	TGG/T	G/G	A/A	C/C	A/A	G/GA	T/T	G/G	T/A	C/T	G/T	./.	G/G	T/T	G/G	C/C	T/T	T/T	C/C	T/T	G/G	G/G
SRR7631085	A/A	A/G	TGG/T	G/G	A/A	./.	A/A	G/G	T/T	G/G	T/T	C/C	G/T	A/A	G/G	T/T	G/G	C/C	T/T	T/T	./.	T/G	G/G	G/G
SRR7631088	A/A	A/A	TGG/T	A/G	A/A	C/C	A/A	G/GA	C/C	G/A	T/A	C/T	G/T	A/A	G/G	T/T	G/G	C/C	T/T	T/T	C/C	T/T	G/G	G/G
SRR7631090	A/A	A/A	TGG/TGG	A/G	A/A	T/T	A/A	G/GA	C/C	G/A	T/A	C/T	G/T	./.	G/G	T/T	G/G	C/C	T/T	T/T	C/C	T/T	G/G	G/G
SRR7631091	A/A	./.	TGG/T	G/G	A/A	T/T	A/A	G/GA	C/C	G/A	T/A	C/C	G/G	A/A	G/G	T/T	G/G	C/C	T/T	T/T	C/C	T/T	G/G	G/G
SRR7631093	A/A	A/A	TGG/T	A/A	A/A	T/T	A/A	G/GA	C/C	G/A	T/T	C/C	G/T	A/A	G/G	T/T	G/G	C/C	T/T	T/T	C/C	T/T	G/G	G/G
SRR7631097	./.	A/A	TGG/TGG	G/G	A/A	C/C	A/A	G/G	C/C	A/A	T/A	C/C	G/G	A/A	C/C	T/T	G/G	C/C	T/T	T/A	C/C	T/T	G/G	A/G
SRR7631101	A/A	A/A	TGG/T	A/A	A/A	C/C	A/A	G/G	C/T	G/G	T/A	C/C	T/T	A/A	C/C	T/T	G/G	C/C	T/T	./.	C/C	T/T	G/G	G/G
SRR7631102	C/C	A/A	TGG/TGG	A/A	A/A	C/C	A/A	G/GA	C/C	G/G	T/A	C/C	G/T	A/A	G/G	T/T	G/G	C/C	T/T	T/T	C/C	T/T	G/G	G/G
SRR7631103	A/A	A/A	TGG/TGG	A/A	A/A	C/C	A/A	G/GA	C/C	G/A	T/T	C/C	G/T	A/A	G/G	T/T	G/G	C/C	T/T	./.	C/C	T/T	G/G	G/G
SRR7631104	A/A	A/A	TGG/TGG	G/G	A/A	C/C	A/A	G/GA	C/C	G/G	T/A	C/T	G/T	A/A	G/C	T/T	G/G	C/C	T/T	T/T	C/C	T/T	G/G	G/G
SRR7631106	A/A	A/A	TGG/TGG	G/G	./.	C/C	A/A	G/GA	C/C	G/A	T/T	C/C	G/G	A/A	G/G	T/T	G/G	C/C	T/T	T/T	C/C	T/T	G/G	G/G
SRR7631107	A/A	A/A	TGG/TGG	A/A	A/A	C/C	A/A	G/GA	C/C	G/G	T/A	C/C	G/G	A/A	G/G	T/T	G/G	C/C	T/T	T/T	C/C	T/T	G/G	G/G
SRR7631108	A/A	A/A	TGG/TGG	A/A	A/A	T/T	./.	G/G	./.	G/A	T/A	C/C	G/G	A/A	G/G	T/T	G/G	C/C	T/T	T/T	C/C	T/T	G/G	G/G
SRR7631111	A/A	A/A	TGG/TGG	./.	A/A	C/C	A/A	G/G	C/C	A/A	T/A	C/C	G/T	G/G	G/G	T/T	G/G	./.	T/T	T/T	C/C	T/T	G/G	G/G
SRR7631112	A/A	G/G	TGG/TGG	G/G	A/A	C/C	A/A	G/GA	C/C	G/A	T/A	C/C	G/T	A/A	G/G	T/T	G/G	C/C	T/T	T/T	C/C	T/T	G/G	G/G
SRR7631114	./.	A/A	TGG/TGG	A/A	A/A	C/C	A/A	G/GA	C/T	G/A	./.	C/C	G/G	A/A	G/G	T/T	G/G	C/C	A/A	T/T	C/C	T/T	G/G	A/G
SRR7631118	A/A	A/A	./.	A/A	A/A	./.	A/A	G/G	C/C	G/A	T/T	C/C	G/G	A/A	G/C	T/T	G/G	C/C	./.	T/T	C/C	T/T	G/G	G/G
SRR7631119	A/A	A/A	TGG/T	A/A	A/A	C/C	A/T	G/GA	C/T	G/A	T/A	C/C	G/T	A/A	G/G	T/T	G/G	C/C	T/A	T/T	C/C	T/T	G/G	G/G
SRR7631131	A/A	A/A	TGG/TGG	G/G	A/A	C/C	T/T	G/GA	C/C	G/A	T/A	C/C	G/T	A/A	G/C	T/T	G/G	C/C	T/T	T/T	C/C	T/T	G/G	G/G
SRR7631133	A/A	A/A	TGG/T	A/A	A/A	C/C	A/A	G/GA	T/T	G/G	T/T	C/C	G/G	./.	G/G	T/T	G/G	C/C	T/T	T/T	C/C	T/T	G/G	G/G
SRR7631136	./.	A/A	TGG/T	A/A	A/A	C/C	T/T	G/G	C/C	G/A	T/A	C/C	G/T	A/A	G/G	T/T	G/G	C/C	T/T	T/T	C/C	T/T	G/G	G/G
SRR7631140	A/A	A/A	TGG/TGG	A/A	A/A	T/T	A/A	G/GA	T/T	G/G	T/A	C/C	G/T	A/A	G/G	T/T	G/G	C/C	T/T	T/T	C/C	T/T	G/G	G/G
SRR7631141	A/A	A/A	TGG/T	G/G	A/A	T/T	A/A	G/G	C/C	A/A	T/T	C/C	G/G	A/A	G/G	T/T	G/G	C/C	T/T	T/T	C/C	T/T	G/G	A/G
SRR7631145	A/A	A/A	TGG/TGG	A/G	A/A	C/C	A/A	G/G	C/C	G/A	T/T	C/C	G/G	A/A	C/C	G/G	C/C	A/A	A/A	T/A	T/T	G/G	A/G	A/A
SRR7631146	./.	A/A	TGG/TGG	G/G	A/A	C/C	./.	G/GA	C/T	G/A	T/A	C/C	G/G	A/A	./.	T/T	G/G	C/C	./.	T/T	C/C	./.	./.	G/G
SRR7631149	A/A	A/A	TGG/TGG	A/A	A/A	C/C	A/A	G/GA	C/C	G/G	T/A	C/C	G/T	./.	G/G	T/T	G/G	C/C	T/T	T/T	C/C	T/T	G/G	G/G
SRR7631153	A/A	A/A	TGG/T	G/G	A/A	C/C	A/A	G/GA	C/C	G/G	T/A	C/C	G/T	G/G	G/G	T/T	G/G	C/C	T/T	T/T	C/C	T/G	G/G	G/G
SRR7631154	A/A	A/A	TGG/TGG	A/A	./.	./.	A/A	G/GA	C/C	G/A	T/A	C/C	G/G	A/G	G/G	T/T	G/G	C/C	T/T	T/T	./.	T/G	G/G	G/G
SRR7631156	A/A	A/A	TGG/TGG	./.	A/A	C/C	A/A	G/G	C/C	G/G	T/A	C/C	G/G	./.	G/G	T/T	G/G	C/C	T/T	T/T	C/C	T/T	G/G	G/G
SRR7631158	A/A	A/A	TGG/TGG	G/G	A/A	C/C	A/A	G/GA	C/C	G/G	./.	C/C	G/T	A/A	G/G	T/T	G/G	C/C	T/T	T/T	C/C	T/T	G/G	G/G
SRR7631159	A/A	A/A	./.	A/A	A/A	T/T	A/A	G/GA	C/T	G/G	T/A	C/C	G/T	A/A	G/G	T/T	G/G	C/C	T/T	T/T	C/C	T/T	./.	G/G
SRR7631162	A/A	A/A	TGG/T	A/A	A/A	C/C	A/A	G/GA	T/T	G/G	T/A	C/C	G/T	A/A	G/G	T/T	G/G	C/C	T/T	T/T	C/C	T/T	G/G	G/G
SRR7631167	A/A	A/A	TGG/TGG	G/G	A/A	C/C	A/A	G/G	./.	G/A	T/T	C/C	G/T	A/A	G/G	T/T	G/G	C/C	T/T	T/T	C/C	T/T	G/G	G/G
SRR7631168	A/A	A/A	TGG/TGG	A/A	A/G	C/C	A/A	G/GA	T/T	G/A	T/A	C/C	G/T	G/G	G/G	T/T	G/G	C/C	T/T	T/T	C/C	G/G	G/G	G/G
SRR7631172	A/A	A/A	TGG/T	G/G	A/A	C/C	A/A	G/GA	C/C	G/A	T/A	C/T	G/T	A/A	G/G	T/T	G/G	C/C	T/T	T/T	C/C	T/T	G/G	G/G
SRR7631173	A/A	A/A	TGG/TGG	G/G	A/A	C/C	A/A	G/GA	C/C	G/A	T/A	C/C	G/G	A/A	G/G	T/T	G/G	C/C	T/T	T/T	C/C	T/T	G/G	G/G
SRR7631174	A/A	A/A	TGG/TGG	A/G	A/A	./.	./.	G/G	T/T	G/A	T/A	C/C	G/G	A/A	G/G	T/T	./.	C/C	T/T	T/T	C/C	T/T	G/G	G/G
SRR7631178	A/A	A/A	TGG/TGG	A/G	A/A	C/C	A/A	G/GA	C/C	G/A	T/A	C/C	G/T	./.	./.	T/T	G/G	C/C	T/T	T/T	./.	T/T	G/G	G/G
SRR7631183	A/A	A/A	TGG/TGG	A/A	A/A	C/C	A/A	G/GA	C/C	G/G	T/A	C/C	G/T	A/A	G/G	T/T	G/G	C/C	T/T	T/T	C/C	T/T	G/G	./.
SRR7631184	C/C	A/A	TGG/T	./.	A/A	C/C	T/T	G/G	C/C	G/G	T/T	C/C	G/G	A/A	G/G	T/T	G/G	C/C	T/T	./.	./.	T/T	G/G	G/G
SRR7631187	A/A	A/A	TGG/T	A/G	A/A	C/C	A/A	G/GA	C/T	G/G	T/A	C/T	G/T	A/A	G/G	T/T	G/G	C/C	T/T	T/T	C/C	T/T	G/G	G/G
SRR7631188	A/C	A/A	TGG/TGG	G/G	A/A	C/T	A/T	G/GA	C/C	G/A	T/T	C/C	G/T	A/G	G/G	T/T	G/G	C/C	T/T	T/T	C/C	T/T	G/G	G/G
SRR7631191	A/A	A/A	TGG/T	A/G	./.	C/C	A/A	G/G	C/C	G/A	T/T	C/C	G/G	A/A	G/G	T/T	G/G	C/C	T/T	T/T	C/C	G/G	G/G	G/G
SRR7631194	A/A	A/A	TGG/TGG	./.	A/A	C/C	A/A	G/GA	T/T	G/G	T/A	C/T	G/T	A/A	G/G	T/T	G/G	C/C	T/T	T/T	C/C	T/T	G/G	G/G
SRR7631207	A/A	A/A	TGG/T	G/G	./.	C/T	A/A	G/GA	T/T	G/A	T/T	./.	G/T	A/A	G/G	T/T	G/G	C/C	T/T	T/T	C/C	T/T	G/G	G/G
SRR7631214	A/A	A/A	TGG/T	./.	A/A	T/T	A/A	G/GA	./.	A/A	T/A	C/T	G/T	G/G	G/G	T/T	G/G	C/C	T/T	T/T	C/C	T/T	G/G	G/G
SRR7631215	A/A	A/A	TGG/T	G/G	A/A	C/C	./.	G/G	C/C	G/A	T/A	C/C	G/T	G/G	G/G	T/T	G/G	C/C	T/T	T/T	C/C	./.	G/G	G/G
SRR7631221	A/A	A/A	TGG/TGG	G/G	A/A	C/C	A/A	G/GA	C/C	G/G	T/A	C/C	G/T	G/G	G/G	T/T	./.	C/C	T/T	T/T	C/C	T/T	G/G	G/G
SRR7631222	A/A	A/A	TGG/T	A/A	A/A	C/C	A/A	G/GA	C/C	G/A	T/A	C/C	G/T	A/A	G/G	T/T	G/G	C/C	T/T	T/T	C/C	T/T	G/G	G/G
SRR7631223	A/A	A/A	TGG/TGG	A/A	A/A	C/C	A/A	G/GA	C/C	G/A	T/T	C/C	G/G	G/G	G/G	T/T	G/G	C/C	T/T	T/T	C/C	T/T	G/G	G/G
SRR7631224	A/C	A/A	T/T	A/A	A/A	C/T	T/T	GA/GA	./.	G/G	T/T	C/C	./.	G/G	G/C	T/G	G/G	C/A	A/A	T/T	./.	./.	./.	./.
SRR7631228	A/A	A/A	TGG/TGG	G/G	A/A	C/C	A/A	G/GA	C/C	G/A	T/T	C/C	G/G	A/A	G/G	T/T	G/G	C/C	T/T	T/T	C/C	T/T	G/G	G/G
SRR7631233	A/A	A/A	TGG/T	G/G	A/A	C/C	A/A	G/GA	T/T	G/G	T/T	C/T	G/G	./.	G/G	T/T	G/G	C/C	T/T	./.	C/C	T/T	G/G	G/G
SRR7631237	A/A	A/A	TGG/T	G/G	A/A	C/C	A/A	G/GA	C/T	G/A	T/A	C/T	G/T	./.	G/G	T/T	G/G	C/C	T/T	T/T	C/C	T/T	G/G	G/G
SRR7631239	C/C	A/A	TGG/T	G/G	./.	C/C	A/A	G/G	C/T	G/G	T/A	C/C	G/T	./.	G/G	T/T	G/G	C/C	T/T	T/T	C/C	T/T	G/G	G/G
SRR7631240	A/A	A/A	TGG/T	G/G	A/A	T/T	A/A	G/G	C/C	G/G	T/A	C/C	G/T	./.	G/G	T/T	G/G	C/C	T/T	T/T	C/C	T/T	G/G	G/G
SRR7631242	A/A	A/A	TGG/TGG	G/G	A/A	C/C	./.	G/GA	T/T	A/A	T/T	C/C	G/G	G/G	G/G	T/T	G/G	C/C	T/T	T/T	C/C	T/T	G/G	G/G
SRR7631248	A/A	A/A	TGG/TGG	A/A	A/A	C/C	A/A	G/GA	C/C	G/A	T/A	C/C	G/T	G/G	G/G	T/T	G/G	C/C	T/T	./.	C/C	T/T	G/G	G/G
SRR7631249	A/A	A/A	TGG/TGG	A/A	./.	C/C	A/A	G/GA	T/T	A/A	T/T	C/T	G/G	A/A	G/G	T/T	G/G	A/A	./.	T/T	C/C	./.	G/G	G/G
SRR7631251	./.	A/A	TGG/TGG	A/A	A/A	C/C	A/A	G/GA	C/C	G/A	T/A	C/C	G/G	./.	G/G	T/T	G/G	C/C	T/T	T/T	C/C	G/G	G/G	G/G
SRR7631257	A/A	A/A	TGG/TGG	A/A	A/A	C/C	A/A	G/GA	C/C	G/G	T/A	C/T	G/T	A/A	./.	T/T	G/G	C/C	T/T	T/T	C/C	T/T	G/G	G/G
SRR7631259	A/A	A/A	TGG/T	G/G	A/A	T/T	A/A	G/GA	C/C	G/G	T/A	C/C	./.	A/A	G/G	T/T	G/G	C/C	T/T	T/T	C/C	T/T	G/G	G/G
SRR7631266	A/A	A/A	TGG/TGG	A/A	A/A	C/C	A/A	G/GA	C/T	G/G	T/A	C/C	G/T	A/A	G/G	T/T	G/G	C/C	T/T	T/T	C/C	T/T	G/G	A/G
SRR7631267	A/A	A/A	TGG/T	G/G	A/G	C/C	A/A	G/GA	C/T	G/G	T/A	C/C	G/T	A/A	G/G	T/T	G/G	C/C	T/T	T/T	C/C	T/T	G/G	G/G
SRR7631268	A/A	A/A	TGG/T	G/G	A/A	C/C	A/A	G/GA	C/C	G/A	T/T	C/C	G/G	A/A	G/G	T/T	G/G	C/C	T/T	T/T	C/C	T/T	G/G	G/G
SRR7631269	A/A	A/A	TGG/TGG	G/G	A/A	C/C	A/A	G/G	C/C	A/A	T/T	C/C	G/G	A/A	G/G	T/T	G/G	C/C	T/T	T/T	C/C	T/T	G/G	G/G
SRR7631270	C/C	A/A	TGG/T	./.	A/A	T/T	A/A	G/GA	T/T	G/G	T/T	C/C	G/T	A/A	G/G	T/T	G/G	C/C	T/T	T/T	C/C	T/T	G/G	G/G
SRR7631274	A/A	A/A	TGG/TGG	G/G	A/G	C/C	A/A	G/GA	C/T	G/G	T/A	C/C	G/T	A/A	G/G	T/T	G/G	C/C	T/T	T/T	C/C	T/T	G/G	G/G
SRR7631275	A/A	A/A	TGG/T	A/A	A/A	C/C	A/A	G/GA	C/C	A/A	./.	C/C	G/G	A/A	G/G	T/T	G/C	C/C	T/T	T/T	C/C	T/T	G/G	A/G
SRR7631276	A/A	A/A	TGG/T	./.	G/G	T/T	A/A	G/GA	C/C	G/G	T/T	C/T	G/G	G/G	G/G	./.	G/G	C/C	T/T	T/T	C/C	T/T	G/G	G/G
SRR7631278	A/A	A/A	TGG/TGG	A/A	A/A	C/C	A/A	G/GA	T/T	G/G	T/A	C/C	G/T	A/A	G/G	T/T	G/G	C/C	T/T	T/T	C/C	G/G	G/G	G/G
SRR7631280	A/C	A/A	TGG/TGG	G/G	A/A	C/C	A/T	G/GA	C/C	G/A	./.	C/C	G/G	A/A	G/G	T/T	G/G	C/C	T/T	./.	C/C	T/T	G/G	G/G
SRR7631283	A/A	A/A	TGG/TGG	A/A	A/A	T/T	A/A	G/GA	C/C	G/A	T/A	C/C	G/G	A/A	G/G	T/T	G/G	C/C	T/T	T/T	C/C	T/T	G/G	G/G
SRR7631285	A/A	A/A	TGG/T	A/G	A/A	C/C	A/A	G/GA	C/T	G/A	T/A	C/C	G/T	A/A	./.	T/T	G/G	C/C	T/T	T/T	C/C	T/T	G/G	./.
SRR7631286	A/A	A/A	TGG/TGG	A/A	A/A	C/C	A/A	G/GA	C/C	G/G	T/A	C/C	G/T	A/A	G/G	T/T	G/G	C/C	T/T	T/T	C/C	T/T	G/G	./.
SRR7631287	A/A	A/A	TGG/TGG	G/G	./.	C/T	A/A	G/G	C/C	G/A	T/A	T/T	G/G	A/A	G/G	T/T	G/G	C/C	T/T	T/T	C/C	T/T	G/G	./.
SRR7631288	A/A	A/A	TGG/TGG	G/G	A/A	C/C	A/A	G/GA	C/C	G/G	T/A	C/C	G/T	G/G	G/G	T/T	G/G	A/A	T/T	A/A	C/C	T/T	G/G	G/G
SRR7631291	A/A	A/A	TGG/TGG	G/G	A/A	C/C	A/A	G/GA	./.	G/G	T/A	C/C	G/G	A/A	G/G	T/T	G/G	C/C	T/T	T/T	./.	T/T	G/G	G/G
SRR7631298	C/C	A/A	TGG/TGG	A/A	G/G	C/C	A/A	G/GA	C/C	G/G	T/T	C/C	./.	A/A	./.	T/T	G/G	C/C	T/T	T/T	C/C	T/T	G/G	A/G
SRR7631302	A/A	A/A	TGG/TGG	A/A	G/G	T/T	A/A	G/GA	T/T	A/A	T/A	C/C	G/T	G/G	G/G	T/T	G/G	C/C	T/T	T/T	C/C	G/G	G/G	G/G
SRR7631303	A/A	A/A	TGG/T	G/G	A/A	./.	A/A	G/GA	T/T	G/A	T/A	C/C	G/T	./.	G/C	T/T	./.	C/C	T/T	./.	C/C	T/G	G/G	G/G
SRR7631306	./.	A/A	TGG/T	./.	A/A	C/C	A/A	G/GA	T/T	G/A	T/T	C/C	./.	A/A	G/G	T/T	G/G	C/C	T/T	T/T	C/C	T/T	G/G	G/G
SRR7631312	A/A	A/A	TGG/TGG	A/A	A/A	C/T	A/A	G/GA	C/T	G/G	T/A	C/C	G/T	A/A	G/G	T/T	G/G	C/C	T/T	T/T	C/C	T/T	G/G	G/G
SRR7631313	A/A	A/A	TGG/T	G/G	A/A	T/T	A/A	G/GA	C/C	G/A	T/A	C/T	G/G	./.	G/C	T/T	G/G	C/C	T/T	T/T	C/C	T/T	G/G	G/G
SRR7631320	A/A	A/A	TGG/T	G/G	A/A	C/C	A/A	G/GA	T/T	G/A	T/A	C/C	G/T	./.	G/G	T/T	G/G	C/C	T/T	T/T	C/C	T/T	G/G	G/G
SRR7631322	A/A	A/A	TGG/TGG	G/G	A/A	C/C	A/A	G/GA	T/T	G/A	T/T	C/C	G/T	G/G	G/G	T/T	G/G	C/C	T/T	T/T	C/C	G/G	G/G	G/G
SRR7631323	A/A	A/A	TGG/T	G/G	A/A	C/C	A/A	G/GA	T/T	G/G	T/A	C/C	G/T	A/A	G/G	T/T	G/G	C/C	T/T	T/T	C/C	T/T	G/G	G/G
SRR7631330	A/A	A/A	TGG/TGG	A/A	A/A	C/C	A/A	G/GA	C/T	G/A	T/A	C/C	G/G	A/A	C/C	T/T	C/C	A/A	A/A	A/A	C/C	G/G	A/A	A/G
SRR7631336	A/A	A/A	TGG/TGG	G/G	A/A	T/T	A/A	G/GA	C/C	G/A	T/T	C/C	G/G	G/G	G/G	T/T	G/G	C/C	T/T	T/T	C/C	T/T	G/G	G/G
SRR7631343	C/C	A/A	TGG/TGG	G/G	A/A	C/C	A/A	G/G	C/C	G/G	T/A	C/T	G/T	A/A	G/G	T/T	G/G	C/C	T/T	T/T	C/C	T/T	G/G	G/G
SRR7631347	A/A	A/A	TGG/T	A/A	A/A	T/T	A/A	G/GA	T/T	G/A	T/T	C/C	G/G	./.	G/G	T/T	G/G	C/C	T/T	T/T	C/C	T/T	G/G	G/G
SRR7631352	A/A	A/A	TGG/TGG	A/A	A/A	T/T	A/A	G/GA	C/C	A/A	T/T	C/C	G/G	G/G	G/G	T/T	C/C	C/C	T/T	T/T	C/C	T/T	G/G	A/G
SRR7631355	A/C	A/A	TGG/TGG	G/G	A/A	C/C	T/T	G/GA	C/C	G/A	T/T	C/C	G/G	A/A	G/C	T/T	G/G	C/A	T/T	T/T	C/C	./.	G/G	G/G
SRR7631358	./.	G/G	TGG/TGG	A/A	A/A	C/C	A/A	G/GA	C/C	G/A	T/T	C/C	G/G	A/A	G/G	./.	G/G	C/C	T/T	T/T	C/C	T/T	G/G	G/G
SRR7631363	A/A	A/A	TGG/TGG	A/A	./.	C/C	A/A	G/GA	./.	G/A	T/A	C/C	G/G	A/A	G/G	./.	G/G	C/C	./.	T/T	C/C	./.	G/G	G/G
SRR7631368	A/A	A/A	T/T	G/G	A/A	C/C	./.	G/GA	C/C	G/G	T/A	C/C	G/T	A/A	G/G	T/T	G/G	C/C	T/T	T/T	C/C	T/T	./.	G/G
SRR7631374	A/A	A/A	TGG/TGG	./.	A/A	C/C	T/T	GA/GA	C/T	G/A	A/A	C/C	G/T	A/A	C/C	T/T	G/G	./.	T/T	T/T	C/C	T/T	./.	G/G
SRR7631377	A/A	A/A	TGG/T	G/G	A/A	C/C	A/A	G/GA	C/T	G/G	T/A	./.	G/T	G/G	G/G	T/T	G/G	C/C	T/T	T/T	C/C	T/T	G/G	G/G
SRR7631378	A/A	A/A	TGG/TGG	A/A	A/A	T/T	A/A	G/GA	T/T	G/A	T/T	C/C	G/T	A/G	G/G	T/T	G/G	C/C	T/T	T/T	C/C	T/G	G/G	G/G
SRR7631379	A/A	G/G	TGG/TGG	A/A	A/A	C/C	A/A	G/GA	./.	A/A	./.	C/C	G/G	A/A	./.	T/T	G/G	C/C	T/T	T/T	./.	T/G	G/G	G/G
SRR7631380	A/A	A/A	TGG/T	A/G	A/A	C/C	A/A	G/GA	C/T	G/G	T/A	C/C	G/G	G/G	G/G	T/T	./.	C/C	T/T	T/T	C/C	T/T	G/G	G/G
SRR7631381	A/A	A/A	TGG/T	A/G	A/A	C/C	A/A	G/GA	C/C	G/G	T/A	C/C	G/T	A/A	G/G	T/T	G/G	C/C	T/T	T/T	C/C	T/T	G/G	G/G
SRR7631382	A/A	A/A	TGG/T	G/G	A/A	C/C	A/A	G/GA	C/C	G/G	T/A	C/C	G/T	A/A	G/G	T/T	G/G	C/C	T/T	T/T	C/C	T/T	./.	G/G
SRR7631390	A/A	A/A	TGG/T	G/G	A/A	C/C	A/A	G/G	./.	G/G	T/A	C/C	G/T	A/A	G/G	T/T	G/G	C/C	./.	./.	C/C	T/T	G/G	G/G
SRR7631391	A/A	A/A	TGG/T	G/G	A/A	C/C	A/A	G/GA	C/C	G/A	T/T	C/C	G/G	G/G	G/C	T/T	C/C	C/C	T/T	T/T	C/C	T/T	G/G	G/G
SRR7631395	A/A	G/G	TGG/TGG	A/A	A/A	C/C	./.	G/GA	C/C	G/A	T/T	C/C	G/T	G/G	./.	T/T	G/G	C/C	T/T	T/T	C/C	T/T	G/G	G/G
SRR7631396	A/A	A/A	TGG/TGG	A/A	A/A	C/C	A/A	G/GA	T/T	G/A	T/A	C/C	G/T	A/A	G/G	T/T	G/G	C/C	T/T	T/T	C/C	T/T	G/G	G/G
SRR7631400	A/A	A/A	TGG/TGG	A/A	A/A	C/C	A/A	G/GA	T/T	G/A	T/A	C/T	G/T	A/A	G/G	T/T	G/G	C/C	T/T	T/T	C/C	G/G	G/G	G/G
SRR7631404	A/C	A/A	TGG/TGG	A/A	A/A	C/T	A/A	G/GA	./.	A/A	T/T	C/T	G/G	G/G	G/G	T/T	G/G	C/C	T/T	T/T	C/C	G/G	G/G	G/G
SRR7631405	A/A	A/A	TGG/TGG	A/G	A/A	C/C	A/A	G/GA	T/T	G/A	T/A	C/C	G/T	A/A	G/G	T/T	G/G	C/C	T/T	T/T	C/C	T/T	G/G	./.
SRR7631408	A/A	A/A	TGG/TGG	A/A	A/G	C/C	A/A	G/GA	C/C	G/G	T/A	C/T	G/T	A/A	G/G	T/T	G/C	C/C	T/T	T/A	C/C	G/G	G/G	G/G
SRR7631409	A/A	A/A	TGG/TGG	A/G	A/A	C/C	A/A	G/GA	C/C	A/A	T/T	C/C	G/T	G/G	G/G	T/T	G/G	C/C	T/T	T/T	C/C	G/G	./.	G/G
SRR7631410	A/A	./.	TGG/TGG	G/G	A/A	T/T	./.	G/GA	T/T	G/G	T/T	C/C	G/T	A/A	G/G	T/T	G/G	C/C	T/T	T/T	C/C	T/T	G/G	G/G
SRR7631411	A/A	A/A	TGG/TGG	G/G	A/A	C/C	A/A	G/GA	C/C	G/G	T/A	C/T	G/T	G/G	./.	T/T	G/G	C/C	T/T	T/T	C/C	G/G	G/G	G/G
SRR7631413	./.	A/G	TGG/TGG	./.	./.	C/C	A/A	G/G	T/T	G/G	A/A	C/C	G/G	./.	./.	T/T	G/G	C/C	T/T	./.	C/C	T/G	G/G	G/G
SRR7631414	./.	A/A	TGG/TGG	./.	A/A	C/C	A/A	G/GA	C/C	G/A	T/T	C/C	G/G	A/A	C/C	T/T	G/G	C/C	T/T	T/T	C/C	T/T	./.	G/G
SRR7631416	./.	G/G	TGG/TGG	G/G	A/A	C/C	T/T	G/GA	C/C	G/G	T/A	C/T	G/T	A/A	G/G	T/T	G/G	C/C	A/A	T/T	C/C	T/T	G/G	G/G
SRR7631420	A/A	A/A	TGG/T	G/G	A/A	C/C	A/T	G/GA	C/T	G/G	T/A	C/C	G/T	A/A	G/G	T/T	G/G	C/C	T/T	T/T	C/C	T/T	G/G	G/G
SRR7631423	A/A	A/A	TGG/T	A/A	A/G	T/T	A/A	G/GA	C/C	G/A	T/A	C/T	G/T	./.	G/G	T/T	G/G	C/C	T/T	T/T	C/C	T/T	G/G	G/G
SRR7631425	C/C	A/A	TGG/T	G/G	A/A	C/C	T/T	G/G	C/T	G/G	T/A	C/T	G/T	G/G	G/G	T/T	G/G	C/C	T/T	T/T	C/C	T/T	G/G	G/G
SRR7631427	A/A	A/A	TGG/T	G/G	A/A	C/C	A/A	G/G	C/C	G/A	T/A	C/T	G/T	./.	G/G	T/T	G/G	C/C	T/T	T/T	C/C	T/T	G/G	G/G
SRR7631432	A/A	A/A	TGG/T	G/G	A/A	./.	A/A	G/GA	C/C	A/A	T/T	C/C	G/T	A/A	./.	T/T	G/G	C/C	T/T	T/T	C/C	T/T	G/G	G/G
SRR7631435	A/A	A/A	TGG/T	A/G	A/A	C/C	A/A	G/GA	T/T	G/A	T/A	C/T	G/T	A/A	G/G	T/T	G/G	C/C	T/T	T/T	C/C	T/T	G/G	G/G
SRR7631437	A/A	A/A	TGG/TGG	G/G	A/A	C/C	A/A	G/GA	C/C	G/G	T/A	C/C	G/T	A/A	G/G	T/T	G/G	C/C	T/T	T/T	C/C	T/T	G/G	G/G
SRR7631451	A/A	A/A	TGG/T	G/G	A/A	C/C	./.	G/G	C/C	G/A	A/A	C/C	G/T	G/G	G/G	T/T	G/G	C/C	T/T	T/T	C/C	T/T	G/G	G/G
SRR7631461	A/A	A/A	TGG/TGG	A/A	A/A	T/T	A/A	G/GA	./.	G/A	T/A	C/T	G/T	A/G	G/G	T/T	G/G	C/C	T/T	T/T	C/C	T/T	G/G	G/G
SRR7631465	A/A	A/A	TGG/TGG	A/A	G/G	C/C	T/T	G/G	C/C	G/A	T/T	./.	G/G	A/A	G/G	T/T	G/G	./.	T/T	./.	C/C	T/T	G/G	G/G
SRR7631466	A/A	A/G	TGG/TGG	A/G	A/A	C/C	A/A	G/GA	C/T	G/A	T/A	C/T	G/T	A/G	G/G	T/T	G/G	./.	T/T	T/T	C/C	T/T	G/G	G/G

## Sheet: S4
Supplementary table 4. Meteorological Data of two growth cycles. The data collected by WheatA app (https://wheata.cn/).
Environment	Year	Month	Mean Temperature (°C)	Mean Maximum Temperature (°C)	Mean Minimum Temperature (°C)	Dew Point Temperature (°C)	Precipitation (mm)	Maximum Daily Precipitation (mm)	Number of Days with Precipitation	Mean Sea Level Pressure (hPa)	Minimum Sea Level Pressure (hPa)	Snow Depth (mm)	Mean Wind Speed (knots)	Mean Maximum Sustained Wind Speed (knots)	Maximum Daily Mean Wind Speed (knots)	Mean Maximum Gust Wind Speed (knots)	Peak Wind Gust (knots)
Yangluo-Growth cycle 1	2020	10	17.22	20.87	14.03	12.97	4.06	4.06	1	1022.5	1021.6	nan	4.09	7.09	11.7	13.5	17.5
	2020	11	13.12	17.22	9.06	7.76	21.59	21.59	1	nan	nan	nan	4.81	7.85	15.5	19.5	21.4
	2020	12	5.32	9.03	0.95	-0.46	0	0	0	nan	nan	nan	4.21	8.09	17.5	25.93	31.1
	2021	1	5.51	9.57	1.17	-1.83	9.65	4.06	4	1027.35	1020.7	nan	4.86	8.71	13.6	20.1	21.4
	2021	2	10.88	15.76	6.14	6.53	25.91	20.83	3	1013.1	1012.4	nan	4.67	8.32	15.5	15.24	25.3
	2021	3	12.76	16.82	8.11	9.08	77.72	23.11	9	1016.9	1016.9	10.16	5.32	9.22	13.6	13.01	21.4
	2021	4	16.77	20.29	13.42	12.54	34.8	16.76	6	nan	nan	nan	5	9.66	17.5	14.31	21.6
	2021	5	22.27	26.31	18.27	18.89	11.94	9.91	3	nan	nan	nan	4.96	9.03	19.4	16.16	31.1
Yangluo-Growth cycle 2	2022	10	17.8	23.93	11.42	10.43	34.8	16	8	1022.18	1008.9	nan	4.33	8.48	13.6	20.4	23.3
	2022	11	14.82	21.22	9.07	9.78	54.86	17.53	9	1020.43	1007.3	nan	4.53	8.88	15.5	22	27.2
	2022	12	5.28	10.97	-1.64	-2.81	4.32	4.32	1	1028.86	1020	nan	3.51	7.02	11.7	20.1	21.4
	2023	1	6.17	12.75	-1.8	-1.43	28.45	17.78	5	1026.69	1009.9	40.64	3.74	7.92	15.5	15.29	30.7
	2023	2	7.93	12.94	2.02	1.98	41.91	8.38	11	1025.84	1015.9	nan	3.9	7.36	11.7	15.21	19.4
	2023	3	14.09	20.41	7.61	6.86	72.9	53.85	12	1019.5	1008.1	20.32	3.67	8.07	17.5	15.51	23.3
	2023	4	18.89	24.37	12.41	12.29	244.86	84.58	12	1012.82	1002	17.02	4.83	9.59	19.4	15.9	29.1
	2023	5	22.86	28.9	17.44	17.6	243.59	83.06	15	1009.96	1002.3	nan	4.45	8.79	13.6	13.37	23.9

## Sheet: S5
Supplementary Table 5. Information of candidate genes underlying QTL
Trait	QTL	Chromosome	Candidate Genes ID		At Name	Function	Description
FT	qFT.A02	A02	BnaA02G0352400ZS		CPP1	Protein CHAPERONE-LIKE PROTEIN OF POR1, chloroplastic OS=Arabidopsis thaliana GN=CPP1 PE=1 SV=1	Cell growth defect factor 1. Causes Bax mediated lethality in yeast by generating reactive oxygen species and this effect is suppressed by AtBI-1.
	qFT.A04	A04	BnaA04G0248600ZS		--	--	Protein of unknown function (DUF506)
	qFT.A06	A06	BnaA06G0433300ZS		POLH	DNA polymerase eta OS=Arabidopsis thaliana GN=POLH PE=1 SV=1	Y-family DNA polymerase. Catalyses translesion synthesis in response to UV damage. Functionally interacts with PCNA2. Has a ubiquitin binding motif.
	qFT.A07	A07	BnaA07G0122900ZS		--	Alcohol dehydrogenase-like 2 OS=Arabidopsis thaliana GN=At1g22440 PE=2 SV=1	Zinc-binding alcohol dehydrogenase family protein
	qFT.A09	A09	BnaA09G0427800ZS		MAP65-8	65-kDa microtubule-associated protein 8 OS=Arabidopsis thaliana GN=MAP65-8 PE=1 SV=2	microtubule-associated protein 65-8
	qFT.C06	C06	BnaC06G0021600ZS		DOF1.6	Dof zinc finger protein DOF1.6 OS=Arabidopsis thaliana GN=DOF1.6 PE=2 SV=1	Dof-type zinc finger DNA-binding family protein
	qFT.C08	C08	--
	qFT.C09	C09	BnaC09G0556100ZS		FLC	MADS-box protein FLOWERING LOCUS C OS=Arabidopsis thaliana GN=FLC PE=2 SV=1	K-box region and MADS-box transcription factor family protein
			BnaC09G0556700ZS		FLC	MADS-box protein FLOWERING LOCUS C OS=Arabidopsis thaliana GN=FLC PE=2 SV=1	K-box region and MADS-box transcription factor family protein
			BnaC09G0557000ZS		FLC	MADS-box protein FLOWERING LOCUS C OS=Arabidopsis thaliana GN=FLC PE=2 SV=1	K-box region and MADS-box transcription factor family protein
OC	qOC.A01	A01	--
	qOC.A03	A03	BnaA03G0416300ZS		UGT72E1	UDP-glycosyltransferase 72E1 OS=Arabidopsis thaliana GN=UGT72E1 PE=1 SV=1	UGT72E1 is an UDPG:coniferyl alcohol glucosyltransferase which specifically glucosylates sinapyl- and coniferyl aldehydes. The enzyme is thought to be involved in lignin metabolism.
	qOC.A05	A05	--
	qOC.C01	C01	BnaC01G0095100ZS		-	--	--
	qOC.C05	C05	BnaC05G0501300ZS		--	E3 ubiquitin-protein ligase MARCH7 OS=Rattus norvegicus GN=March7 PE=2 SV=1	RING/U-box superfamily protein
	qOC.C09	C09	--
SL	qSL.A09	A09	BnaA09G0560100ZS		CYP78A9	Cytochrome P450 78A9 OS=Arabidopsis thaliana GN=CYP78A9 PE=2 SV=1	Encodes a cytochrome p450 monooxygenase. Overexpression of this gene allows fruit growth independently of fertilization. The gene is normally expressed only in floral organs(during the Arabidopsis stage 14 flower) and in the funiculus at anthesis.
	qSL.C03	C03	BnaC03G0281100ZS		--	FBD-associated F-box protein At2g26860 OS=Arabidopsis thaliana GN=At2g26860 PE=2 SV=2	FBD, F-box and Leucine Rich Repeat domains containing protein
SN	qSN.A04	A04	BnaA04G0068600ZS		--	Pyruvate kinase, cytosolic isozyme OS=Glycine max PE=2 SV=1	--
	qSN.A06	A06	BnaA06G0094500ZS		F14L17.24	Protein STICHEL-like 1 OS=Arabidopsis thaliana GN=At1g14460 PE=1 SV=1	AAA-type ATPase family protein
	qSN.A09	A09	BnaA09G0194900ZS		RING1A	Putative E3 ubiquitin-protein ligase RING1a OS=Arabidopsis thaliana GN=RING1A PE=1 SV=2	Encodes a nuclear localized protein with similarity to animal polycomb repressive core complex1 (PRC1) core component RING.Appears to function redundantly with ATRING1b, a close paralog. Both interact physically with CLF and LHP1 and appear to function together to repress class I KNOX gene expression.
	qSN.C09	C09	--
TSW	qTSW.A09	A09	BnaA09G0562700ZS		VGDH2	Probable pectinesterase/pectinesterase inhibitor OS=Brassica napus GN=BP19 PE=2 SV=1	VANGUARD 1 homolog 2
	qTSW.C08	C08	BnaC08G0412500ZS		--	--	Zinc knuckle (CCHC-type) family protein
